# Supplementary material for: Dissecting Total Plasma and Protein-Specific Glycosylation Profiles in Congenital Disorders of Glycosylation
Source: Int J Mol Sci. 2020 Oct 15;21(20):7635. doi: 10.3390/ijms21207635 (PMC7589176; doi:10.3390/ijms21207635)
Supplement: Supplementary file 1 [file ijms-21-07635-s001.zip]

Archive with 2 entries (2 files):
- CDG_IJMSci_Supplemental.pdf
- Supplementary_Tables.xlsx
