# Supplementary material for: Dissecting Total Plasma and Protein-Specific Glycosylation Profiles in Congenital Disorders of Glycosylation
Source: Int J Mol Sci. 2020 Oct 15;21(20):7635. doi: 10.3390/ijms21207635 (PMC7589176; doi:10.3390/ijms21207635)
Supplement: Supplementary file 1 [file ijms-21-07635-s001.zip › Supplementary_Tables.xlsx]

## Sheet: Table S1 Controls
Table S1. Overview of characteristics healthy control group.
Control nr.	Gender	Age (in years)
1	M	6
2	M	28
3	M	4
4	F	28
5	F	9
6	F	54
7	F	22
8	F	14
9	F	24
10	M	3

## Sheet: Table S2 Released N-glycans
Table S2. Overview of all glycoforms detected by MALDI-TOF-MS. Compositions detected in MALDI-TOF/TOF-MS/MS reflectron positive mode analysis. The released glycans are from plasma and purified IgG of individual patients and controls where the N-acetylneuraminic acids of the glycans were derivatized by ethyl esterification. H: Hexose, N: N-Acetylhexosamine, F: Fucose, E: α2,6-Neu5Ac, L: α2,3-Neu5A…
Glycoform composition	Detected by method			MALDI-TOF-MS of total plasma released glycans																														MALDI-TOF-MS of total IgG released glycans
				Relative abundance in individual patients (%)																				Relative abundance in individual controls (%)										Relative abundance in individual patients (%)
			Patient number	1	2	3	4	5	6	7	8	9	10	11	12	13	14	15	16	17	18	19	20	Control 1	Control 2	Control 3	Control 4	Control 5	Control 6	Control 7	Control 8	Control 9	Control 10	1	2	3	4	5	6	7	8	9	10	11	12	13	14	15	16
	Total plasma released glycans	Total IgG released glycans	Theoretical m/z [M+Na]+	MGAT2	SLC35C1	B4GALT1	B4GALT1	SLC35A1	MAN1B1	MAN1B1	SLC35A2	SLC35A2	ATP6V0A2	ATP6V0A2	COG5	TMEM199	TMEM199	CCDC115	CCDC115	VMA21	VMA21	ATP6AP1	ATP6AP1											MGAT2	SLC35C1	B4GALT1	B4GALT1	SLC35A1	MAN1B1	MAN1B1	SLC35A2	SLC35A2	ATP6V0A2	ATP6V0A2	COG5	TMEM199	TMEM199	CCDC115	CCDC115
H3N3	x		1136.4			0.17	0.33				0.06	0.06	0.04	0.04
H5N2	x		1257.42	0.57	0.32	0.78	1.04	0.28	0.09	0.21	0.45	0.38	0.73	0.69	0.7	0.54	0.39	0.46	0.5	0.43	0.25	0.58	0.39	0.28	0.32	0.42	0.32	0.25	0.25	0.24	0.26	0.24	0.36	0.2		0.52	0.37	0.2	0.2	0.22			0.47	0.31	n.q.
H3N3F1	x	x	1282.45	0.2				0.07	0.05	0.1	0.1	0.09	0.08	0.13		0.08	0.06	0.07	0.07	0.07	0.05	0.08	0.07	0.04	0.08	0.05	0.06	0.06	0.04	0.05	0.05	0.04	0.06	0.61		0.43	0.41	0.27	0.4	0.69	0.57	0.39	0.44	0.44	n.q.	0.35	0.35	0.27	0.43
H4N3	x		1298.45	0.16	0.05	0.1	0.19	0.07			0.06	0.06	0.07	0.07	0.09	0.05	0.05	0.05	0.04	0.05	0.03	0.06	0.06	0.04	0.06	0.05	0.05	0.03	0.02	0.04	0.03	0.04	0.04		0.25										n.q.
H3N4	x	x	1339.48		1.95	9.33	13.43				0.55	1.13				0.24	0.29	0.36	0.55			0.15	0.26	0.08	0.17	0.12	0.15	0.11	0.1	0.11	0.1	0.1	0.09		18.41	2.12	2.73								n.q.	1.08	2
H6N2	x		1419.48	1.25	0.79	1.09	1.73	0.76	1	1.97	0.77	0.87	0.63	0.63	0.37	0.79	0.59	0.72	0.68	0.71	0.5	0.56	0.5	0.59	0.64	0.73	0.8	0.68	0.65	0.69	0.77	0.55	0.84	0.5		0.65	0.94	0.39	0.87	0.89			0.41	0.29	n.q.
H4N3F1	x	x	1444.51	0.56				0.08					0.06	0.1	0.08			0.06	0.06			0.05	0.06	0.05	0.09	0.03	0.06	0.06	0.03	0.06	0.06	0.05	0.06	0.93		0.38	0.57	0.43	0.51	0.56	0.91	0.53	0.39	0.44	n.q.			0.61	0.81
H3N3E1	x		1455.52		0.25			0.18	0.28	0.27	0.32	0.34	0.28	0.28	0.18	0.19	0.2	0.14	0.16	0.23	0.25	0.25	0.2	0.3	0.32	0.34	0.28	0.26	0.19	0.27	0.23	0.26	0.27
H5N3	x		1460.5		0.12	0.17	0.29	0.13			0.11	0.11	0.07	0.04	0.1	0.1	0.07	0.06	0.07	0.09	0.06	0.07	0.06	0.07	0.09	0.11	0.1	0.09	0.08	0.09	0.09	0.09	0.1
H3N4F1	x	x	1485.53	0.52		17.39	16.44	2.22	0.53	1.06	3.58	2.29	3.88	6.5	0.98	2.95	2.62	1.88	1.52	2.65	1.84	3.07	2.39	1.51	2.63	1.01	1.72	2.33	2.13	1.17	1.64	1.09	1.6	1.28		55.29	57.71	11.35	4.31	9	23.64	20.14	27.34	23.11	n.q.	17.33	18.16	13.08	16.38
H4N4	x	x	1501.53		3.2	1.18	1.6	0.37			0.2	0.26	0.27	0.55	0.45	0.44	0.68	0.55	0.65	0.22	0.25	0.23	0.35	0.11	0.26	0.14	0.27	0.12	0.13	0.17	0.17	0.25	0.12	0.81	25.7	0.49	0.41	1.41	0.54	0.9			0.56	1.79	n.q.	1.06	3.92	1.15	1.61
H3N5	x	x	1542.56		0.5	5.29	6.67				0.45	0.41	0.18	0.21		0.18	0.24	0.24	0.2	0.14	0.08	0.19	0.21												3.17	2.24	2.22	0.38					0.59	0.45	n.q.
H4N3L1	x		1571.53	0.83
H7N2	x	x	1581.53	0.48	0.32	0.45	0.64	0.27	0.38	0.6	0.24	0.28	0.42	0.43	0.33	0.58	0.42	0.53	0.63	0.39	0.2	0.4	0.28	0.23	0.19	0.28	0.31	0.28	0.27	0.26	0.29	0.22	0.32			0.36	0.29						0.12	0.08	n.q.
H5N3F1	x	x	1606.56			0.17	0.27																																0.35	0.62					n.q.
H4N3E1	x	x	1617.58	23.86	0.55			0.39	0.46	0.55	0.69	0.6	0.55	0.51	0.55	0.43	0.46	0.37	0.4	0.51	0.4	0.56	0.48	0.5	0.56	0.53	0.41	0.44	0.32	0.41	0.39	0.5	0.55	9.34	0.84										n.q.
H6N3	x		1622.55	1.16	0.11	0.16	0.18	0.13	0.05	0.1	0.1	0.08	0.11	0.11	0.21	0.12	0.11	0.1	0.15	0.12	0.05	0.13	0.11	0.08	0.07	0.07	0.06	0.07	0.05	0.05	0.06	0.07	0.09
H4N4F1	x	x	1647.59	2.84		1.31	1.41	5.24	1.84	2.01	4.32	3.63	3.99	8.76	4.58	5.66	3.96	4.48	2.83	3.64	4.14	2.27	3.9	3.04	5.04	2.52	4.61	4.73	2.96	3.14	4.35	3.71	3.09	4.93	0.45	2.2	2.42	23.86	13.68	15.41	26.85	29.79	25.1	28.2	n.q.	29.63	23.5	27.5	25.02
H5N4	x	x	1663.58	1.01	2.34	0.1	0.11	1.44	0.1	0.16	0.23	0.17	0.21	0.35	0.84	0.35	0.61	0.35	0.4	0.3	0.26	0.23	0.31	0.18	0.25	0.2	0.28	0.16	0.18	0.23	0.2	0.38	0.21	0.88	16.88			1.45	0.42	0.7	0.43	0.46	0.23	1.1	n.q.	0.57	2.82	0.67	1.01
H3N5F1	x	x	1688.61	0.81		15.42	12.76	0.77	0.16	0.38	0.9	0.8	1.12	1.05	0.46	0.83	0.89	0.59	0.56	0.63	0.61	0.89	0.78	0.33	0.46	0.31	0.4	0.55	0.84	0.34	0.47	0.33	0.3			22.45	19.39	3.33	1.04	2.82	4.19	2.78	6.74	3.14	n.q.	3.81	5.17	2.99	4.51
H4N5	x	x	1704.61	0.24	0.71	1.18	1.11	0.17	0.06	0.11	0.22	0.23	0.26	0.32	0.26	0.25	0.32	0.26	0.23	0.19	0.15	0.18	0.19	0.14	0.22	0.14	0.2	0.13	0.18	0.16	0.16	0.19	0.13		2.67	0.58	0.43	0.43	0.09	0.23	0.25	0.26	0.52	0.54	n.q.	0.26	0.94	0.33	0.31
H4N3F1L1	x		1717.59	1.79																														1											n.q.
H5N3L1	x		1733.59																			0.1	0.09
H8N2	x	x	1743.58	1.32	0.47			0.49	0.49	0.78	0.43	0.51	0.47	0.45	0.3	0.68	0.52	0.71	0.84	0.48	0.32	0.35	0.44	0.45	0.43	0.46	0.64	0.55	0.51	0.38	0.57	0.42	0.57			0.53	0.72	0.26	0.32	0.29			0.28	0.19	n.q.
H4N3F1E1	x	x	1763.63	17.91					0.68	0.57	0.23	0.2	0.23	0.24		0.28	0.2	0.29	0.22	0.25	0.11			0.13	0.14	0.15	0.21	0.15	0.15	0.17	0.16	0.16	0.15	49.6				0.3	4.4	4.04	0.83	0.56	0.34	0.42	n.q.			0.47	0.68
H4N4L1	x		1774.61			0.81	0.82						0.26	0.2				0.43	0.46	0.22	0.1
H5N3E1	x	x	1779.63	0.85	0.35			0.31	1.34	1.54	0.39	0.33	0.34	0.25	0.61	0.31	0.25	0.32	0.3	0.35	0.29	0.37	0.36	0.37	0.19	0.4	0.22	0.3	0.24	0.23	0.26	0.27	0.5	0.81	0.32				0.45	0.43					n.q.
H5N4F1	x	x	1809.64	2.26		0.16	0.18	5.36	1.83	1.68	2.07	1.84	1.94	3.24	7.1	3.08	2.57	3.7	2.5	2.11	2.15	1.24	2.49	2	2.4	1.97	3.2	2.91	1.18	2.39	3.41	3.07	2.79	4.16				21.77	11.72	11.09	11.91	12.7	10.65	8.55	n.q.	13.53	13	18.57	15.79
H4N4E1	x	x	1820.66	0.32	0.59	10.55	12.52		0.18	0.24	2.4	4.12	2.63	2.86	1.52	3.29	2.44	5.8	6.85	1.92	0.26	2.74	3.01	0.59	0.46	0.64	0.43	0.47	0.35	0.49	0.47	0.79	0.75		2.46	0.68	0.79						0.41	0.36	n.q.	0.49	0.48
H6N4	x	x	1825.63						0.08	0.08					0.18																				0.27				0.27	0.32			0.03	0.16	n.q.
H4N5F1	x	x	1850.67	0.4	0.09	2.93	2.37	1.7	0.41	0.62	1.07	0.91	1.39	1.76	1.35	1.35	1.56	1.59	1.16	0.91	1.31	1.02	1.27	0.55	0.84	0.56	0.93	0.91	1.21	0.83	1.15	0.94	0.46	0.75		2.5	2.25	6.34	2.24	3.74	3.95	2.86	4.99	4.34	n.q.	5.11	6.71	5.35	5.8
H5N5	x	x	1866.66	0.27	0.34	0.24	0.25				0.14	0.15	0.16	0.23	0.24	0.24	0.22	0.29	0.29	0.16	0.1	0.13	0.16	0.08	0.12	0.1	0.16	0.1	0.11	0.12	0.11	0.12	0.1	0.67	0.72			0.44	0.19	0.24	0.33	0.32	0.31	0.45	n.q.	0.42	0.41	0.4	0.34
H3N6F1	x		1891.69			0.77	0.58
H6N3L1	x		1895.64	0.15					0.21	0.24			0.16	0.17	0.2			0.2	0.21	0.22	0.13	0.19	0.16
H9N2	x		1905.63	0.87	0.52			0.61	0.51	0.72	0.36	0.7	0.48	0.54	0.5	0.89	0.81	0.82	1.17	0.61	0.62	0.49	0.74	0.55	0.68	0.68	0.73	0.52	0.7	0.39	0.7	0.58	0.75
H4N4F1L1	x		1920.67								0.16	0.28
H5N3F1E1	x	x	1925.69			0.12	0.16		1.55	1.08								0.21	0.18															0.25					8.81	6.04	0.46	0.33	0.16	0.14	n.q.
H5N4L1	x	x	1936.67		0.79			0.61			0.53	0.39	0.66	0.42	0.49	0.79	0.52	0.54	0.65	0.66	0.26	0.63	0.66	0.55	0.36	0.47	0.43	0.38	0.31	0.49	0.31	0.49	0.55		0.24										n.q.
H6N3E1	x	x	1941.68	0.66	0.38			0.38	5.94	6.31	0.45	0.38	0.33	0.26	0.59	0.41	0.28	0.35	0.38	0.41	0.19	0.32	0.37	0.42	0.22	0.44	0.2	0.36	0.24	0.25	0.27	0.33	0.58		0.44				1.08	0.98			0.14	0.14	n.q.
H5N4F2	x		1955.7						0.08	0.08						0.1	0.11			0.1	0.09
H4N4F1E1	x	x	1966.71			2.74	1.93	1.01	0.45	0.4	0.78	1.08	0.62	0.68	0.61	0.83	0.67	0.8	0.75	0.66	0.6	0.6	0.81	0.42	0.62	0.43	0.65	0.66	0.5	0.6	0.52	0.54	0.45	0.65		1.58	1.41	2.2	2.26	2.21	3.18	4.17	1.91	1.57	n.q.	2.47	2.19	1.86	1.99
H6N4F1	x	x	1971.69						0.57	0.67																												0.21	2.24	2.64					n.q.
H4N5L1	x		1977.69			1.33	1
H5N4E1	x	x	1982.71	0.89	9.56	1	1.08	20.9	2.53	3.4	7.65	6.2	10.39	9.28	13.5	11.39	10.47	10.07	12.05	12.04	3.91	11.26	12.3	7.87	7.03	7.56	7.35	6.31	5.87	6.18	6.81	9.43	8.12	0.79	12.06			2.46	0.67	0.84	0.85	0.91	1.08	1.18	n.q.	1.18	2	1.06	1.39
H5N5F1	x	x	2012.72	0.18	0.19	0.14	0.14	1.96	0.3	0.43	0.57	0.39	0.75	0.92	0.97	0.8	0.9	1.06	0.86	0.79	0.49	0.59	0.72	0.4	0.42	0.37	0.69	0.63	0.5	0.56	0.69	0.72	0.48	0.23	0.42			2.69	0.84	1.01	0.97	0.62	0.91	1.44	n.q.	1.28	1.66	1.58	1.44
H4N5E1	x	x	2023.73		0.41	3.35	2.98	0.15			0.27	0.75	0.18	0.19		0.24	0.19	0.32	0.3	0.2	0.12	0.18	0.2	0.1	0.2	0.11	0.2	0.09	0.19	0.1	0.16	0.16	0.08		1.01	0.69	0.51		0.06	0.12	0.29	0.28	0.23	0.23	n.q.	0.22	0.22
H6N5	x		2028.71		0.13			0.43	0.14	0.12	0.13	0.16	0.19	0.18	0.33	0.26	0.21	0.21	0.21	0.23	0.13	0.19	0.22	0.17	0.17	0.18	0.23	0.14	0.15	0.14	0.17	0.16	0.16
H6N3F1L1	x		2041.7						0.45	0.53						0.28	0.29	0.18	0.24
H4N6F1	x		2053.75		0.15	0.31	0.31	0.27			0.15	0.18	0.29	0.15	0.28	0.17	0.22	0.3	0.33	0.23	0.11	0.21	0.11	0.11	0.15	0.16	0.17	0.11	0.15	0.13	0.12	0.29	0.15
H4N4F2L1	x		2066.73		0.19								0.19	0.16	0.22	0.22	0.18
H5N4F1L1	x	x	2082.72	0.26		0.15	0.16	0.8	0.33	0.35	0.79	0.61	0.94	0.82	0.85	0.88	0.92	1.06	1.17	0.95	0.64	1.09	0.94	0.71	0.63	0.6	0.56	0.63	0.54	0.59	0.55	0.75	0.67	0.17				0.19			0.24	0.1	0.15	0.14	n.q.	0.13	0.13	0.12	0.26
H6N3F1E1	x	x	2087.74						2.73	1.96																												0.1	13.51	8.35			0.15	0.05	n.q.
H7N3E1	x		2103.73						0.34	0.47												0.07	0.24	0.07	0.1	0.09	0.09	0.05	0.06	0.06	0.06	0.05	0.06
H4N5F1L1	x		2123.75			1.3	1.82
H5N4F1E1	x	x	2128.77	5.77		0.68	0.66	5.55	2.87	2.16	3.53	3.56	3.47	3.86	6.13	4.08	3.68	5.37	4.62	3.72	2.67	3.16	3.51	2.93	2.48	3.09	3.92	3.86	2.45	3.72	3.9	3.76	4.01	10.15	0.11	0.38	0.43	11.63	13.49	9.87	10.12	13.02	6.33	7.21	n.q.	9.2	7.94	11.76	12.83
H7N4F1	x	x	2133.74						0.24	0.2																													1.11	0.87					n.q.
H6N4E1	x	x	2144.76		0.25			0.21	0.16	0.16	0.14	0.13			0.31	0.12	0.14					0.06	0.09
H5N5F2		x	2158.78																															0.16				0.29	0.31	0.23	0.33	0.25	0.09	0.16	n.q.			0.39	0.4
H4N5F1E1	x	x	2169.79			4.41	2.43	0.33	0.32	0.44	0.85	1.02	0.76	0.66	0.22	0.5	0.52	0.77	0.53	0.48	0.37	0.48	0.54	0.37	0.34	0.3	0.48	0.48	0.64	0.42	0.44	0.38	0.35			3.74	3.61	0.34	0.53	0.75	1.27	1.53	1.07	1.06	n.q.	0.82	0.65	0.74	0.99
H5N5E1	x	x	2185.79	0.19	1.47	0.56	0.45		0.33	0.39	0.33	0.35	0.45	0.54	0.37	0.63	0.77	1.04	0.82	0.66	0.47	0.54	0.53	0.3	0.66	0.27	0.69	0.37	0.51	0.47	0.47	0.64	0.32		1.95			0.56	0.35	0.43	0.36	0.27	0.3	0.48	n.q.	0.59	0.56	0.54	0.39
H5N4L2	x		2209.75		0.79								0.53	0.37		0.54	0.43	0.4	0.45	0.51	0.51	0.63	0.51	0.47	0.48	0.45	0.43	0.44	0.39	0.51	0.36	0.45	0.46
H4N6E1	x		2226.81			0.5	0.48				0.08	0.17
H5N4E1L1	x	x	2255.79	5.62	6.42	0.5	0.46	2.36	3.45	4.36	6.82	4.76	7.23	4.56	2.76	6.98	3.97	3.54	4.33	5.68	3.63	6.2	4.11	6.83	4.93	5.38	5.09	5.78	4.24	7.9	4.25	6.06	7.01	1.62	0.78			0.17	0.23	0.25			0.4	0.19	n.q.	0.37	0.24
H5N5F1L1	x		2285.8			0.2	0.27								0.88			0.61	0.7			0.79	0.95
H6N4F1E1		x	2290.82																																				0.29	0.34					n.q.
H5N4E2	x	x	2301.83	14.73	36.33	3.26	2.89	24.91	30.83	33.05	34.94	29.3	27.03	24.58	36.15	23.91	30.66	22.12	24.31	29.08	37.53	29.08	27.97	34.09	38.03	37.22	29.19	35.03	35.41	32.31	35.92	35.67	35.57	4.97	7.18	0.32	0.23	1.41	2.01	2.25	1.59	1.3	1.98	1.35	n.q.	1.39	1.81	0.96	0.99
H4N6F1L1	x		2326.83			0.5	0.76
H5N5F1E1	x	x	2331.85	0.76	0.62	0.6	0.52	2.55	1.39	2.06	2.35	1.54	2.12	2.2	0.84	1.92	2.27	3.25	1.76	2.32	1.81	1.41	1.36	1.42	1.33	1.32	3.42	3.14	3.08	2.59	3.06	2.65	2.02	0.5	0.21	0.3	0.38	2.45	1.44	2.2	1.49	1.1	1.63	3.52	n.q.	2.51	1.75	2.84	1.95
H6N5E1	x	x	2347.84	0.41	1.97	0.11	0.08	2.66	1.14	1.11	0.9	1.06	1.21	1.17	1.81	1.32	1.61	1.17	1.41	1.51	1.44	1.22	1.39	1.63	1.39	1.41	1.48	1.18	1.57	1	1.38	1.24	1.08		0.28			0.15					0.09	0.17	n.q.
H5N4F1L2	x		2355.81			0.21	0.2											1.13	1.24	1.23	1.28	1.51	0.99
H4N6F1E1	x		2372.87	0.41	0.67	0.14	0.07	0.35	0.4	0.52	0.53	0.55	0.81	0.4	0.67	0.37	0.66	0.69	0.69	0.55	0.69	0.54	0.35	0.4	0.69	0.62	0.58	0.38	0.57	0.55	0.5	1.13	0.55
H5N4F1E1L1	x	x	2401.85	4.14		0.34	0.42	0.61	1.7	1.45	1.73	2.12	1.57	1.13	0.72	1.02	1.51	1.02	1.06	1.36	2.07	1.45	1.72	1.68	1.7	1.52	1.23	1.28	1.02	1.43	0.97	1.05	1.81	0.92					0.22	0.23	0.18	0.21	0.16	0.23	n.q.	0.28	0.15	0.19	0.29
H5N4F1E2	x	x	2447.89	1.24	0.58	1.35	0.7	2.41	5.38	3.17	2.62	3.19	2.25	4.09	1.51	2.97	3.34	4.1	2.99	4.53	3.69	4.05	2.34	2.54	2.48	2.03	4.2	2.59	4.11	4.2	3.51	3.31	2.99	1.05		1.02	1.18	1.1	4.16	3.3	2.85	3.44	1.68	4.33	n.q.	3.31	1.49	3.74	2.27
H7N4F1E1		x	2452.87																																				0.81	0.65					n.q.
H5N5E1L1	x		2458.87		0.44	1.38	0.69				0.26	0.45	0.53	0.38		0.66	0.48	0.71	0.76			0.81	0.57
H5N6F1L1	x		2488.88			0.17	0.26
H6N5F1E1	x	x	2493.9	0.14				0.63	0.34	0.27	0.21	0.22	0.26	0.32	0.32	0.36	0.42	0.54	0.46	0.44	0.31	0.36	0.44	0.26	0.24	0.23	0.36	0.27	0.33	0.3	0.28	0.32	0.27					0.17	0.11	0.17					n.q.			0.17	0.15
H5N5E2	x	x	2504.91	0.15	0.92	1.13	0.81	0.12	0.34	0.19	0.27	0.58	0.35	0.36	0.22	0.46	0.48	0.78	0.74	0.33	0.31	0.46	0.4	0.17	0.22	0.16	0.25	0.16	0.19	0.19	0.29	0.22	0.16	0.16	2.27			0.16	0.29	0.36			0.11	0.21	n.q.	0.26	0.42	0.26	0.18
H5N5F1E1L1	x		2604.93			1.13	1.42		0.12	0.1	0.19	0.52	0.13	0.12		0.14	0.12	0.15	0.14	0.13	0.11	0.13	0.13	0.09	0.09	0.09	0.12	0.09	0.1	0.09	0.09	0.1	0.07
H6N5E1L1	x		2620.93	0.08	1.69	0.14	0.09	0.55	0.53	0.54	0.6	0.84	1.66	1.04	0.43	1.85	1.07	1.06	1.22	1.36	0.58	1.63	1.15	1.2	0.69	1.01	1.24	0.95	1.12	1.11	0.75	0.87	0.83
H5N5F1E2	x	x	2650.97	1.01		0.78	0.43	0.53	1.83	1.58	0.87	0.65	0.79	1.14	0.55	1.18	1.13	1.96	1.19	1.33	1.19	0.94	1.16	0.63	1.06	0.44	1.91	0.97	1.59	1.14	1.29	1.86	0.51	1.26		0.54	0.63	1	2.87	3.35	1.96	1.67	1.31	1.74	n.q.	2.35	1.31	2.39	1.78
H6N5E2	x	x	2666.97		0.91	0.13	0.09	2.8	0.62	0.54	0.42	0.52	0.74	0.78	1.55	0.82	0.98	1.13	1.24	0.85	0.72	1.04	1.04	0.66	0.59	0.75	0.84	0.67	1.28	0.51	0.95	0.61	0.53		0.23			0.13
H5N5F2L2	x		2704.95					0.65	0.22	0.19			0.2	0.2	0.26	0.24	0.26	0.51	0.58	0.21	0.36	0.23	1.29	0.34	0.31	0.26	0.38	0.17	0.16	0.25	0.24	0.23	0.2
H7N6E1	x		2712.97					0.52																0.17	0.2	0.2	0.19	0.12	0.25	0.12	0.18	0.13	0.11
H6N5F1L2	x		2720.94								0.15	0.18	0.2	0.17		0.2	0.19	0.23	0.24	0.22	0.18	0.22	0.18	0.21	0.17	0.2	0.2	0.18	0.22	0.16	0.16	0.2	0.18
H6N5F1E1L1	x		2766.98			0.1	0.12	0.2	0.32	0.23	0.18	0.39	0.32	0.19	0.16	0.17	0.29	0.21	0.23	0.25	0.47	0.29	0.54	0.31	0.35	0.37	0.27	0.21	0.22	0.22	0.18	0.13	0.26
H5N6F1E1L1	x		2808.01			0.27	0.37				0.09	0.17
H6N5F1E2	x	x	2813.02	0.16				0.63	0.4	0.24	0.11	0.21	0.15	0.15	0.25	0.17	0.24	0.3	0.28	0.22	0.42	0.22	0.45	0.17	0.22	0.17	0.22	0.16	0.24	0.17	0.21	0.18	0.15						0.19	0.17					n.q.
H6N5E1L2	x		2894.01	0.21	2.11	0.09	0.04	0.14	0.68	0.75	0.88	0.88	1.23	0.6	0.17	1.33	0.52	0.48	0.58	0.79	0.45	0.95	0.5	1.48	0.67	1.03	1.21	1.14	0.9	2.12	0.67	0.95	1.11
H6N5E2L1	x	x	2940.05	0.88	10.38	0.37	0.14	1.52	4.47	5.2	3.63	3.82	4.41	3.36	1.29	3.63	2.78	2.63	2.78	3.48	3.09	4.28	2.46	7.04	3.93	6.15	7.12	6.41	7.51	9.08	5.59	5.2	5.5	0.39	0.68				0.12	0.2			0.18	0.13	n.q.
H6N5E3	x		2986.09	0.4	3.02	0.17	0.12	1.08	3.33	2.88	1.09	1.87	1.31	1.22	1.13	1.04	1.72	1.15	1.22	1.23	3.12	1.46	1.43	2.39	2.26	2.92	2.19	2.27	3.86	1.97	3.02	1.62	1.76
H6N5F1L3	x		2994.03										0.19	0.14				0.2	0.22	0.17	0.23	0.24	0.15
H7N6E2	x		3032.1		0.22			0.17	0.26	0.17	0.05	0.12	0.08	0.11	0.27	0.1	0.21	0.16	0.16	0.12	0.31	0.14	0.17	0.16	0.19	0.23	0.17	0.14	0.36	0.1	0.27	0.11	0.11
H6N5F1E1L2	x		3040.07	0.15		0.06	0.07		0.66	0.53	0.35	0.67	0.41	0.2		0.17	0.28	0.16	0.18	0.26	0.65	0.29	0.37	0.71	0.54	0.65	0.48	0.42	0.34	0.56	0.3	0.22	0.56
H6N5F1E2L1	x	x	3086.11	0.7		0.32	0.35	0.68	5.28	3.87	1.81	4.08	1.3	0.71	0.53	0.31	1.69	0.42	0.46	0.91	6.19	0.92	2.24	3.42	3.98	4.19	2.56	2.03	2.18	2.05	1.9	0.83	2.99	0.24											n.q.
H6N5F1E3	x		3132.15					0.14	0.58	0.31	0.12	0.39	0.14	0.11	0.1	0.11	0.23	0.14	0.15	0.17	0.61	0.18	0.27	0.31	0.29	0.35	0.28	0.19	0.42	0.27	0.26	0.11	0.24
H6N5F2E1L2	x		3186.13								0.09	0.27								0.04	0.28	0.04	0.14	0.15	0.18	0.17	0.09	0.08	0.06	0.07	0.05	0.03	0.14
H6N5F2E2L1	x		3232.17						0.22	0.11	0.06	0.18				0.01	0.06			0.04	0.33			0.09	0.06	0.07	0.09	0.05	0.1	0.08	0.06	0.02	0.1
H7N6E1L2	x		3259.14		1.14	0.07	0.04	0.05	0.45	0.35	0.22	0.53	0.55	0.31	0.11	0.61	0.33	0.35	0.37	0.4	0.22	0.55	0.37	0.66	0.3	0.62	0.36	0.53	0.56	0.49	0.4	0.42	0.38
H7N6E2L1	x		3305.18		0.68	0.04	0.02	0.06	0.51	0.33	0.13	0.33	0.26	0.22	0.17	0.28	0.3	0.29	0.29	0.26	0.25	0.32	0.25	0.36	0.24	0.42	0.22	0.37	0.56	0.26	0.43	0.29	0.22
H7N6E3	x		3351.23						0.15	0.09	0.04	0.07	0.05	0.05	0.1	0.06	0.09	0.09	0.09	0.06	0.11	0.08	0.11	0.08	0.07	0.12	0.08	0.08	0.16	0.06	0.12	0.06	0.05
H7N6F1E1L2	x		3405.2			0.04	0.05		0.35	0.16	0.08	0.32	0.1	0.05		0.05	0.1	0.06	0.07	0.08	0.23	0.08	0.16	0.23	0.18	0.27	0.08	0.12	0.11	0.07	0.11	0.06	0.12
H9N8E1	x		3443.24						0.25	0.14	0.14	0.12								0.02	0.37	0.05	0.8	0.16	0.25	0.24	0.19	0.09	0.08	0.13	0.09	0.05	0.1
H7N6F1E2L1	x		3451.24						0.28	0.13	0.04	0.17	0.05	0.04		0.04	0.09			0.05	0.22	0.05	0.15	0.11	0.12	0.15	0.06	0.08	0.09	0.05	0.08	0.03	0.07
H7N6E1L3	x		3532.23		1.75				0.42	0.39	0.38	0.57	0.66	0.24		0.72	0.22	0.23	0.26	0.35	0.14	0.48	0.22	0.83	0.29	0.63	0.32	0.61	0.39	0.75	0.31	0.51	0.48
H7N6F2E1L2	x		3551.26						0.11	0.04	0.02	0.09
H7N6E2L2	x		3578.27	0.14	1.74				0.71	0.57	0.33	0.56	0.49	0.27		0.44	0.28	0.24	0.25	0.34	0.24	0.39	0.23	0.73	0.36	0.69	0.3	0.64	0.63	0.52	0.52	0.55	0.42
H7N6E3L1	x		3624.31		0.51				0.36	0.24	0.09	0.18	0.13	0.1		0.11	0.14	0.1	0.11	0.12	0.14	0.13	0.09	0.2	0.15	0.25	0.1	0.19	0.28	0.13	0.23	0.16	0.12
H7N6F1E1L3	x		3678.28			0.05	0.04		0.41	0.28	0.15	0.42	0.18	0.06		0.05	0.09			0.08	0.18	0.1	0.14	0.39	0.22	0.36	0.11	0.18	0.11	0.14	0.11	0.08	0.22
H7N6F1E2L2	x		3724.33	0.07					0.65	0.35	0.12	0.41	0.11	0.05		0.02	0.12			0.07	0.32	0.06	0.15	0.3	0.3	0.38	0.1	0.17	0.16	0.09	0.16	0.08	0.17
H7N6F1E3L1	x		3770.37						0.21	0.1	0.02	0.1				0.02	0.06			0.03	0.13
H7N6F2E1L3	x		3824.34						0.21	0.1	0.04	0.19								0.02	0.13			0.11	0.11	0.12	0.03	0.04	0.02	0.02	0.03	0.02	0.07
H7N6F2E2L2	x		3870.38						0.23	0.08	0.03	0.14								0.01	0.16
H8N7E2L2	x		3943.4						0.04	0.05			0.04	0.03						0.04	0.03			0.06	0.04	0.06	0.04	0.05	0.06	0.08	0.03	0.04	0.04
H7N6F3E1L3	x		3970.4						0.09	0.04	0.02	0.08
[truncated: 17 more columns]

## Sheet: Table S3 Glycopeptides
Table S3. Overview of all IgG Fc glycopeptides detected by LC-MS. Compositions detected in nanoLC-ESI-QTOF-MS/MS analysis. The tryptic peptides are from plasma purified IgG of individual patients and controls. H: Hexose, N: N-Acetylhexosamine, F: Fucose, S: Neu5Ac. Peptide sequence of IgG1: EEQYNSTYR, IgG2/3: EEQFNSTFR, IgG4: EEQFNSTYR. n.q.: not quantified
Glycoform composition	Detected by method as			Patient number	LC-MS of IgG1 Fc-glycopeptides																														Patient number	LC-MS of IgG2/3 Fc-glycopeptides
					Relative abundance in individual patients (%)																				Relative abundance in individual controls (%)											Relative abundance in individual patients (%)
					1	2	3	4	5	6	7	8	9	10	11	12	13	14	15	16	17	18	19	20	Control 1	Control 2	Control 3	Control 4	Control 5	Control 6	Control 7	Control 8	Control 9	Control 10		1	2	3	4	5	6	7	8	9	10	11	12	13	14
	IgG1 Fc-glycopeptides	IgG2/3 Fc-glycopeptides	IgG4 Fc-glycopeptides	Theorectical m/zof most abundant charge state	MGAT2	SLC35C1	B4GALT1	B4GALT1	SLC35A1	MAN1B1	MAN1B1	SLC35A2	SLC35A2	ATP6V0A2	ATP6V0A2	COG5	TMEM199	TMEM199	CCDC115	CCDC115	VMA21	VMA21	ATP6AP1	ATP6AP1											Theoretical m/z of most abundant charge state	MGAT2	SLC35C1	B4GALT1	B4GALT1	SLC35A1	MAN1B1	MAN1B1	SLC35A2	SLC35A2	ATP6V0A2	ATP6V0A2	COG5	TMEM199	TMEM199
peptide	x			595.260 (2+)		0.37
H3N3	x	x		1142.958 (2+)		0.72																													1126.963 (2+)		1.51
H5N2	x	x		1203.471 (2+)										0.06	0.14		0.04	0.16	0.05	0.08			0.53	0.11											1187.476 (2+)						0.39	0.43			0.14	0.23		0.17	0.26
H3N3F1	x	x	x	1215.987 (2+)	2.73		1.28	1.32	0.18	1.12	2	0.55	0.44	0.67	0.57	0.15	0.36	0.31	0.33	0.37	0.4	0.27	0.84	0.6	0.38	0.3	0.29	0.28	0.39	0.41	0.23	0.27	0.22	0.41	1199.992 (2+)	3.18		2.07	1.92	0.42	1.29	3.05	0.95	0.71	0.95	1.07	0.25	0.66	0.59
H4N3	x			816.325 (3+)		0.41
H3N4	x	x	x	830.001 (3+)		23.49	3.05	3.2	0.75	0.25	0.71			0.18	1.03		0.74	3.96	0.61	0.7	0.3	1.54	0.97	0.78	0.26	0.93	0.36	0.84	0.09	0.84	0.39	0.35	0.65	0.2	1228.503 (2+)		41.93	1	1.44		0.08	0.23	0.22	0.1	0.11	0.57		0.43	0.78
H6N2	x	x		1284.497 (2+)						0.07	0.11																								846.004 (3+)						1.43	1.55
H4N3F1	x	x		1297.013 (2+)	1.74				0.19	0.49	0.65	0.22	0.21	0.27	0.41	0.2	0.21	0.15	0.25	0.22	0.24	0.2	0.24	0.37	0.31	0.29	0.28	0.3	0.32	0.23	0.29	0.27	0.27	0.31	1281.018 (2+)	2.31	0.16				0.39	0.54	0.23	0.23	0.24	0.36		0.24	0.2
H5N3	x			1305.011 (2+)		0.07
H3N4F1	x	x	x	878.687 (3+)	3.39	0.47	69.51	70.01	10.33	6.15	9.44	25.47	23.49	28.55	27.93	7.89	20.63	17.56	16.47	19.88	21.08	15.62	31.76	21.75	19.07	18.31	15.2	15.14	20.69	24.15	13.16	15.46	10.48	19.09	868.024 (3+)	3.28	1.31	77.41	78.08	19.54	7.11	14.47	36.56	31.44	36.63	40.19	10.72	26.67	25.96
H4N4	x	x	x	884.018(3+)		27.22			2.6	0.43	1.17				2.22	1.97	1.46	6.83	1.46	1.71	0.89	3.44	1.14	1.64	0.76	2.43	1.09	2.6	0.45	1.28	1.78	1.03	2.48	0.79	1309.529 (2+)		20.7	0.82	0.26	0.56	0.29	0.63	0.33	0.24	0.33	1.82	0.43	0.72	1.05
H3N5	x	x	x	897.694 (3+)		4.18											0.2	0.95			0.14	0.45			0.05	0.14	0.05	0.29	0.06	0.22	0.14	0.05	0.13	0.03	887.031 (3+)		5.96
H4N3S1	x	x	x	913.357 (3+)	1.29	1.05				0.06	0.2																								902.694 (3+)	0.95	0.58
H5N3F1	x	x		919.029 (3+)						0.57	0.86																								1362.045 (2+)						0.8	1.87	0.09	0.07
H4N4F1	x	x	x	932.704 (3+)	9.07	0.78	3.85	3.96	22.61	15.63	16.08	28	30.85	27.34	34.83	22.11	30.42	21.33	29.57	26.4	30.52	26.48	23.4	26.82	29.89	32.77	27.71	30.74	31.62	26.62	27.51	28.49	26.85	27.2	922.041 (3+)	7.99	1	2.8	2.9	27.19	12.88	14.26	24.52	28.97	24.97	27.85	22.57	28.32	25.97
H5N4	x	x	x	938.036 (3+)		17.93			2.9	0.48	0.97					3.62	1.04	4.72	1.17	1.41	0.84	2.33	0.45	0.83	0.75	1.72	1.02	1.87	0.61	0.75	2.35	0.99	2.56	0.82	927.373 (3+)	0.12	8.41			0.35	0.17	0.32			0.05	1.01	1.16	0.3	0.36
H3N5F1	x	x	x	946.380 (3+)	0.26		20.13	19.37	3.74	1.62	3.27	5.74	3.26	8.45	4.55	2.36	5.43	4.92	4.25	5.27	5.03	5.33	9.07	6.57	3.64	3.02	3.79	2.8	4.22	8.83	2.94	3.71	2.99	3.17	935.717 (3+)	0.44		14.08	13.67	5.27	1.63	4.53	6.36	4.05	8.35	6.02	2.41	5.73	7.79
H4N5	x	x	x	951.712 (3+)		3.42			0.88								0.37	1.89			0.23	0.84	0.3	0.39	0.14	0.4	0.16	0.37	0.11	0.41	0.44	0.21	0.5	0.11	941.048 (3+)		2.25
H4N3F1S1	x	x	x	962.043 (3+)	59.2	1.56			0.09	5.67	5.6	0.52	0.44	0.46	0.38		0.09	0.14	0.36	0.33	0.15	0.13	0.27	0.22	0.08	0.08	0.11	0.07	0.06	0.05	0.08	0.07	0.11	0.11	951.380 (3+)	61.76	5.66			0.24	6.25	4.67	0.77	0.68	0.51	0.6		0.49	0.37
H5N3S1	x	x	x	967.375 (3+)		0.85				0.14	0.3																								956.711 (3+)	0.55	0.18				0.2	0.2
H6N3F1	x	x		973.047 (3+)						0.12	0.13																								1443.071 (2+)						0.35	0.49
H4N4S1	x	x	x	981.050 (3+)		2.32			0.18								0.06	0.29	0.22	0.23	0.05	0.21	0.04	0.09	0.19	0.29	0.23	0.22	0.19	0.24	0.23	0.24	0.24	0.21	970.387 (3+)		3.03			0.08					0.03	0.21	0.14
H5N4F1	x	x	x	986.722 (3+)	6.88	0.6	0.09	0.12	24.43	12.78	12.04	14.08	14.87	12.89	12.97	26.28	15.46	13.56	20.5	17.49	17.4	14.33	10.79	15.37	18.46	17.63	19.91	20.81	18.59	11.14	21.14	21.53	22.08	21.64	976.059 (3+)	6.23	0.57	0.22	0.24	19.89	10.79	9.92	10	11.47	10.42	8.52	26.93	13.56	13.48
H6N4	x	x		992.054 (3+)		0.36				0.14	0.24																								981.390 (2+)		0.1
H4N5F1	x	x	x	1000.398 (3+)	0.99	0.08	1.26	1.23	9.19	3.87	5.11	5.5	4.03	7.06	5.73	7.28	6.82	7.22	7.39	6.27	7.16	9.75	8.3	8.19	5.35	6.33	5.79	6.19	5.79	10.05	7.4	7.86	7.83	3.57	989.734 (3+)	1.14		0.97	0.8	6.51	2.44	3.3	2.68	2.35	3.66	2.8	5.18	4.23	7.46
H5N5	x	x		1005.729 (3+)		0.64																													995.066 (3+)		0.66
H5N3F1S1	x	x	x	1016.061 (3+)	0.39					11.26	8.72	0.55	0.55	0.41	0.21				0.24	0.28															1005.397 (3+)	0.52					11.32	7.63	0.67	0.66	0.27	0.17
H6N3S1	x	x		1021.392 (3+)		0.93				0.26	0.42																								1010.729 (3+)		0.2				0.35	0.33
H4N4F1S1	x	x	x	1029.736 (3+)	0.84		0.71	0.69	1.15	1.42	1.46	3.14	3.85	2.11	1.6	1.17	2.43	1.38	1.73	2.1	1.92	2.32	1.86	1.9	2.55	2.09	2.5	1.71	2.26	2.5	1.85	1.78	1.66	2.23	1019.073 (3+)	1.24	0.12	0.63	0.68	4.42	3.47	3.18	5.9	7.48	4.42	3.57	4.33	5.73	4.26
H5N4S1	x	x	x	1035.068 (3+)	0.28	10.74			0.88	0.2	0.46			0.05	0.31	1.52	0.27	1.92	0.31	0.52	0.21	1.06	0.16	0.43	0.16	0.58	0.37	0.6	0.12	0.25	0.98	0.35	1.04	0.22	1024.405 (3+)	0.1	4.91			0.21	0.17	0.28			0.07	0.34	0.69	0.2	0.26
H6N4F1	x	x	x	1040.740 (3+)					0.12	3.46	3.74	0.13	0.21	0.15	0.08	0.13	0.09	0.09	0.17	0.15	0.08	0.08	0.1	0.12	0.03	0.03	0.04	0.03	0.03	0.02	0.03	0.04	0.04	0.03	1030.076 (3+)					0.19	3.3	4.13	0.08	0.09
H4N5S1	x			1048.743 (3+)		0.19
H4N5F2	x			1049.084 (3+)													0.02	0.08			0.03	0.09
H5N5F1	x	x	x	1054.415 (3+)	0.34				3.55	1.1	1.2	0.99	0.72	1.08	0.87	3.12	1.27	1.7	1.82	1.42	1.64	2.14	1.38	1.77	1.18	1.38	1.54	1.67	1.26	1.72	2.42	2.34	2.61	0.83	1043.752 (3+)	0.36				2.57	0.88	0.83	0.54	0.5	0.63	0.45	2.91	0.96	2.13
H6N3F1S1	x	x	x	1070.078 (3+)	0.25	0.14				14.68	10.3	0.52	0.44	0.56	0.3	0.22	0.27	0.19	0.32	0.27	0.17	0.16	0.18	0.19	0.2	0.16	0.21	0.19	0.15	0.14	0.19	0.2	0.16	0.32	1059.415 (3+)	0.32				0.25	18.57	12.62	0.86	0.5	0.37	0.2	0.23	0.24	0.18
H7N3S1	x	x		1075.410 (3+)		0.16																													1064.747 (3+)						0.21	0.06
H5N4F1S1	x	x	x	1083.754 (3+)	11.8	0.52			14.75	13.37	10.49	13.48	15.45	9.09	5.58	20.48	11.24	9.49	12.04	13.93	10.34	11.4	7.5	10.7	15.32	10.28	17.83	12.38	12.12	8.94	15.12	13.63	15.6	17.6	1073.091 (3+)	9.5	0.78			11.49	10.88	6.83	9.06	10.28	7.55	3.88	21.26	10.72	8.24
H6N4S1	x			1089.085 (3+)		0.21
H7N4F1	x	x		1094.757 (3+)						1.16	0.98																								1084.094 (3+)						1.49	1.36
H4N5F1S1	x	x	x	1097.429 (3+)	0.16		0.12	0.1	0.37	0.39	0.41	0.39	0.35	0.27	0.16		0.35	0.34	0.29	0.36	0.31	0.5	0.28	0.34	0.33	0.29	0.41	0.26	0.28	0.5	0.37	0.33	0.39	0.28	1086.766 (3+)					0.21	0.17	0.18						0.2	0.21
H5N5S1	x			1102.761 (3+)		0.1
H5N5F2	x			1103.101 (3+)																	0.06	0.1
H7N3F1S1	x	x		1124.096 (3+)						0.32	0.37																								1113.433 (3+)						0.96	0.73
H5N4S2	x			1132.100 (3+)		0.5
H5N4F2S1	x			1132.440 (3+)												0.12	0.04	0.16			0.09	0.18	0.02	0.11																	0.48	0.48
H6N4F1S1	x	x		1137.771 (3+)					0.11	0.65	0.74	0.11	0.11			0.13			0.09	0.08	0.07	0.07													1127.108 (3+)
H5N5F1S1	x	x	x	1151.447 (3+)	0.14				0.55	0.32	0.34					0.54	0.28	0.3	0.02	0.02	0.31	0.52	0.19	0.35	0.29	0.26	0.38	0.3	0.25	0.41	0.47	0.4	0.52	0.21	1140.784 (3+)					0.43	0.25	0.22	0.19	0.17	0.13	0.08	0.46	0.2	0.32
H5N4F1S2	x	x	x	1180.786 (3+)	0.24				0.42	0.92	0.7	0.62	0.74	0.34	0.14	0.71	0.42	0.36	0.36	0.54	0.34	0.46	0.24	0.35	0.61	0.3	0.75	0.35	0.33	0.31	0.49	0.39	0.54	0.64	1170.122 (3+)					0.17	0.27	0.17			0.16	0.07	0.33	0.23	0.13
H7N4F1S1	x	x		1191.789 (3+)						0.9	0.78																								1181.126 (3+)						0.75	0.52
[truncated: 48 more columns]

## Sheet: Table S4 Intact Tf 
Table S4. Adaptation from https://doi.org/10.1093/hmg/ddy213. Overview of all transferrin (Tf) glycoforms detected by nano-LC-ESI-MS(/MS) . Compositions detected in positive mode nano-C8-LC-ESI-MS analysis. Data of immunopurified transferrin of individual patients were deconvoluted and integrated. H: Hexose, N: N-Acetylhexosamine, F: Fucose, S: Neu5Ac, †: other sample from patient, #: not reporte…
Glycoform composition position Asn413 or 611	Glycoform composition position Asn413 or 611		LC-MS of intact Tf
			Relative abundance in individual patients (%)																				Relative abundance in individual controls (%)#
		Patient number	1	2	3	4	5	6	7	8	9	10	11	12	13	14	15	16	17	18	19	20	Control 1	Control 2	Control 3	Control 4	Control 5	Control 6	Control 7	Control 8	Control 9	Control 10
		Theoretical mass in Da	MGAT2	SLC35C1#	B4GALT1	B4GALT1	SLC35A1	MAN1B1	MAN1B1	SLC35A2	SLC35A2	ATP6V0A2	ATP6V0A2	COG5	TMEM199	TMEM199	CCDC115 †	CCDC115 †	VMA21	VMA21#	ATP6AP1	ATP6AP1
none	none	75144							0.437067			0.333498			0.425188				0.33296
H5N2	none	75955			0.539283						0.165758								0.967076
H3N4	none	76444			1.77786	0.740586			0.351307		0.795209								0.204178
H4N4S1	none	76898	0.579551		0.244255	0.214097			0.252225					0.48549		0.197804	0.466786	0.240309	0.456347		0.46805	0.131965
H5N4S1	none	77060				0.0493614	1.094	0.167477	0.437919			0.246841		1.10162	0.287184	0.229724	0.421361	0.51572	2.1088		1.26148	0.390523
H5N4S2	none	77352	0.73981		0.605272	1.12125	2.14053	1.60621	2.62842	2.46216	2.04521	0.926082	0.241209	1.90541	2.68733	1.59184	1.05706	1.68538	4.07419		3.20308	1.43978
H3N4	H3N3	77539	0.063142		4.65911	3.54569	0.89196	0.241167	0.561806		0.479696			0.73346	0.190907	0.326237	0.290552	0.316842	2.47271
H5N2	H5N2	77580			0.723956	0.347759		0.295358	0.979892		0.820546			0.737354		0.603211	0.346132	0.30346	2.61839			0.438356
H3N4	H3N4	77743			36.4884	24.2157	0.483536			0.19203	4.21581			0.29771		0.220196	0.171637	0.368079	1.74573		0.216184	0.129504
H4N4	H3N4	77901			5.47977	11.5599					0.129368							0.110771	0.555455
H3N5	H3N4	77945			7.19282	7.54719					0.654631								0.362494
H4N4S1	H3N4	78197			17.7851	13.763				1.50449	8.91554	0.219574	0.0782235		0.138857		1.72325	1.97612	0.367889			0.151225
H4N3S1	H4N3S1	78242	60.1917		4.29889	2.51737					2.22862							0.161827	0.22718
H4N4S1	H4N4	78355			3.27782	6.98792					1.13433	0.523485	0.212204			0.574146	2.34047	2.21677	0.794277		0.249722	0.303455
H5N4	H5N4	78399	5.67344		4.78686	4.39342					2.48608						0.22891	0.523054	0.264948	0.345423
H5N4S1	H4N4	78518				1.75997						0.376152	0.108082		0.407699	0.149893	1.00473	1.25009				0.15977
H5N4S2	H5N2	78561	0.889951		1.10583	2.17154					0.184736						0.343616	0.229298		0.345423
H4N4S1	H4N4S1	78649	0.52528		4.04304	3.59764				2.14941	6.76012	1.16251	0.87941	0.524974	1.10545	1.19551	5.26092	4.06174	0.350567		0.870274	1.15705
H5N4S1	H5N4	78692			0.933199	1.10212					1.68774	0.176984			0.208187		0.632293	0.402116
H5N4S1	H4N4S1	78810	0.12503		0.485211	1.85899					0.988491	3.76829	2.35082	1.64629	3.95663	2.51284	7.36853	8.3289	0.384928		3.12123	2.67763
H4N4S1	H4N5S1	78851	0.444981		1.18277	0.807811					2.02175	0.885258	0.200719	1.36609	1.2225	0.212111	1.24963	1.46944			0.758221	0.263876
H5N4S2	H4N3S1	78900	21.5096		0.118171	0.154878		0.48821			0.23931	0.176595	0.341737	1.04096	0.612885	0.175893	0.550134	0.344229			0.255441
H5N4S1	H5N4S1	78975					14.0671					6.14645	3.30827	8.01242	5.99129	3.56609	5.266	7.03223	1.12823		4.5423	3.60995
H5N4S2	H5N3S1	79060	3.22487				2.62648	3.69262	3.30584		0.133334	1.29221	0.873738	2.3447	1.32797	0.673003	0.884006	1.62866	0.543102		1.77856	0.985211
H5N4S2	H4N4S1	79103	0.874553		0.945788	0.575263		0.875316	0.452065	1.57472	2.16895	4.43123	5.00841	2.52878	4.71601	2.92101	8.81184	7.13063	0.937117		4.4259	2.55572
H5N4S2	H6N3S1	79225	0.209045				1.33524	28.4666	18.3013			1.20679	1.34725	1.02515	1.0921	0.447216	0.53959	0.562094		0.345423	0.419917	0.226361
H5N4S2	H5N4S1	79266	0.739661	2.05592	0.387733	0.482302	28.0757	7.45829	4.63652	2.29925	1.30432	24.4377	21.2664	23.6152	23.9736	15.6365	17.7141	22.3939	12.8388	1.46805	24.2713	19.1649	2.06271	2.75801	4.11419	4.13223	2.83019	2.14225	2.05371	1.77936	3.49956	3.47752
H5N4S2	H5N4S2	79557	3.92449	82.2368	1.89013	10.3433	45.8902	48.2071	57.9216	78.0099	50.6086	47.2623	58.4733	51.0931	44.2799	61.0103	38.8367	31.9543	62.6015	86.3558	49.7467	59.7998	82.5083	88.968	83.9631	82.6446	85.7633	85.6898	78.9889	88.968	87.4891	84.8176
H5N4S2	H6N5S3	80215	0.234931	14.1447	0.523843	0.0617022	2.00719	4.57074	5.57276	7.67285	5.51245	4.45521	4.06039	0.811348	5.71548	5.01126	3.88801	3.97864	2.73638	5.09499	3.22018	3.50966	10.066	4.62633	6.96893	8.67769	8.49057	9.34019	14.613	6.76157	7.52406	7.37913
H5N4F1S2	H6N5S3	80361	0.0499172	1.5625	0.524836	0.0812226	1.38809	3.931	4.16124	4.1352	4.31937	1.97291	1.24988	0.729874	1.66075	2.74518	0.603679	0.815323	0.926752	6.04491	1.19148	2.90526	5.36304	3.64769	4.95382	4.54545	2.91595	2.82776	4.34439	2.4911	1.48731	4.3257

## Sheet: Table S5 Structural features
Table S5. Schematic representation, derived trait description and calculation for TPNG, TIgG and IgG Fc. H: Hexose, N: N-Acetylhexosamine, F: Fucose, S: Neu5Ac, E: α2,6-Neu5Ac, L: α2,3-Neu5Ac. Peptide sequence of IgG1: EEQYNSTYR, IgG2/3: EEQFNSTFR, IgG4: EEQFNSTYR, n.a.: not applicable, n.d.: not determined and n.q.: not quantified.					Results of the structural features TPNG																														Results of the structural features IgG
					1	2	3	4	5	6	7	8	9	10	11	12	13	14	15	16	17	18	19	20	Control 1	Control 2	Control 3	Control 4	Control 5	Control 6	Control 7	Control 8	Control 9	Control 10	1	2	3	4	5	6	7	8	9	10	11	12	13	14	15
Derived trait	Description	Depiction	Calculation MALDI-TOF-MS (TPNG / TIgG)	Calculation LC-MS (Fc IgG)	MGAT2	SLC35C1	B4GALT1	B4GALT1	SLC35A1	MAN1B1	MAN1B1	SLC35A2	SLC35A2	ATP6V0A2	ATP6V0A2	COG5	TMEM199	TMEM199	CCDC115	CCDC115	VMA21	VMA21	ATP6AP1	ATP6AP1											MGAT2	SLC35C1	B4GALT1	B4GALT1	SLC35A1	MAN1B1	MAN1B1	SLC35A2	SLC35A2	ATP6V0A2	ATP6V0A2	COG5	TMEM199	TMEM199	CCDC115
Glycosylation types
MM	Average size of high mannose type glycans		MM = ( 5 * ( H5N2 ) + 6 * ( H6N2 ) + 7 * ( H7N2 ) + 8 * ( H8N2 ) + 9 * ( H9N2 ) ) / ( H5N2 + H6N2 + H7N2 + H8N2 + H9N2 )	MM = ( 5 * ( H5N2 ) + 6 * ( H6N2 ) ) / ( H5N2 + H6N2 )	7.14606	7.03392	5.85638	5.88124	7.16278	7.12796	6.95779	6.77045	7.1014	6.75308	6.82161	6.78699	7.16946	7.28462	7.21874	7.39252	7.0482	7.30144	6.83021	7.27531	7.19283	7.21766	7.09597	7.23653	7.17755	7.31582	6.99781	7.26848	7.278	7.17876	5.71169	n.a.	6.43805	6.58543	6.36625	6.32253	6.25296	n.a.	n.a.	6.16596	6.15919	not quantified	n.a.	n.a.	n.a.
M	High mannose type within total spectrum		M = ( H5N2 + H6N2 + H7N2 + H8N2 + H9N2 ) / ( H3N3 + H5N2 + H3N3F1 + H4N3 + H3N4 + H6N2 + H4N3F1 + H3N3E1 + H5N3 + H3N4F1 + H4N4 + H3N5 + H4N3L1 + H7N2 + H5N3F1 + H4N3E1 + H4N4F1 + H6N3 + H5N4 + H3N5F1 + H4N5 + H4N3F1L1 + H5N3L1 + H8N2 + H4N3F1E1 + H4N4L1 + H5N3E1 + H5N4F1 + H4N4E1 + H6N4 + H4N5F1 + H5N5 + H3N6F1 + H6N3L1 + H9N2 + H4N4F1L1 + H5N3F1E1 + H5N4L1 + H6N3E1 + H4N4F1E1 + H6N4F1 + H5N4F2 …	M = ( H5N2 + H6N2 ) / ( H3N3 + H5N2 + H3N3F1 + H4N3 + H3N4 + H6N2 + H4N3F1 + H5N3 + H3N4F1 + H4N4 + H3N5 + H4N3S1 + H5N3F1 + H4N4F1 + H5N4 + H3N5F1 + H4N5 + H4N3F1S1 + H5N3S1 + H6N3F1 + H4N4S1 + H5N4F1 + H6N4 + H4N5F1 + H5N5 + H5N3F1S1 + H6N3S1 + H4N4F1S1 + H5N4S1 + H6N4F1 + H4N5S1 + H4N5F2 + H5N5F1 + H6N3F1S1 + H7N3S1 + H4N4F2S1 + H5N4F1S1 + H6N4S1 + H7N4F1 + H4N5F1S1 + H5N5S1 + H5N5F2 + H7N3F1S…	0.0449436	0.0242632	0.0232348	0.0340154	0.0241043	0.0246631	0.042713	0.0224616	0.027431	0.0272426	0.0273385	0.0219332	0.0347573	0.027216	0.0325126	0.0382287	0.026202	0.0187948	0.0237392	0.0234816	0.0210944	0.0226433	0.0258971	0.0279361	0.0228496	0.0237694	0.0196278	0.0259578	0.0201796	0.0284133	0.00701524	0	0.0206708	0.0231284	0.00845294	0.0138518	0.013972	0	0	0.0127976	0.00869876		0	0	0
Hy	Hybrid type within total spectrum		Hy = ( H5N3 + H5N3F1 + H6N3 + H5N3L1 + H5N3E1 + H6N4 + H6N3L1 + H5N3F1E1 + H6N3E1 + H6N4F1 + H6N3F1L1 + H6N3F1E1 + H7N3E1 + H7N4F1 + H6N4E1 + H6N4F1E1 + H7N4F1E1 ) / ( H3N3 + H5N2 + H3N3F1 + H4N3 + H3N4 + H6N2 + H4N3F1 + H3N3E1 + H5N3 + H3N4F1 + H4N4 + H3N5 + H4N3L1 + H7N2 + H5N3F1 + H4N3E1 + H4N4F1 + H6N3 + H5N4 + H3N5F1 + H4N5 + H4N3F1L1 + H5N3L1 + H8N2 + H4N3F1E1 + H4N4L1 + H5N3E1 + H5N4F1 + H…	Hy = ( H5N3 + H5N3F1 + H5N3S1 + H6N3F1 + H6N4 + H5N3F1S1 + H6N3S1 + H6N4F1 + H6N3F1S1 + H7N3S1 + H6N4S1 + H7N4F1 + H7N3F1S1 + H6N4F1S1 + H7N4F1S1 ) / ( H3N3 + H5N2 + H3N3F1 + H4N3 + H3N4 + H6N2 + H4N3F1 + H5N3 + H3N4F1 + H4N4 + H3N5 + H4N3S1 + H5N3F1 + H4N4F1 + H5N4 + H3N5F1 + H4N5 + H4N3F1S1 + H5N3S1 + H6N3F1 + H4N4S1 + H5N4F1 + H6N4 + H4N5F1 + H5N5 + H5N3F1S1 + H6N3S1 + H4N4F1S1 + H5N4S1 + H6N4…	0.0282609	0.0121303	0.00626258	0.00897899	0.0116137	0.136682	0.13333	0.0118375	0.0102385	0.0101547	0.00834773	0.0219199	0.0134902	0.0113596	0.0140295	0.0153787	0.0119048	0.00721557	0.0130077	0.0147882	0.0101166	0.00663108	0.0110606	0.00674346	0.0087587	0.00679498	0.00685767	0.00753127	0.00811389	0.0133862	0.0105518	0.010306	0	0	0.00307438	0.289315	0.212342	0.00455276	0.00333845	0.00477362	0.00495475		0	0	0
TC	Complex type within total spectrum		C = ( H3N3 + H3N3F1 + H4N3 + H3N4 + H4N3F1 + H3N3E1 + H3N4F1 + H4N4 + H3N5 + H4N3L1 + H4N3E1 + H4N4F1 + H5N4 + H3N5F1 + H4N5 + H4N3F1L1 + H4N3F1E1 + H4N4L1 + H5N4F1 + H4N4E1 + H4N5F1 + H5N5 + H3N6F1 + H4N4F1L1 + H5N4L1 + H4N4F1E1 + H5N4F2 + H4N5L1 + H5N4E1 + H5N5F1 + H4N5E1 + H4N6F1 + H5N4F1L1 + H4N5F1L1 + H5N4F1E1 + H6N5 + H5N5F2 + H4N5F1E1 + H5N5E1 + H5N4L2 + H4N4F2L1 + H4N6E1 + H5N4E1L1 + H5N4…	C = ( H3N3 + H3N3F1 + H4N3 + H3N4 + H4N3F1 + H3N4F1 + H4N4 + H3N5 + H4N3S1 + H4N4F1 + H5N4 + H3N5F1 + H4N5 + H4N3F1S1 + H4N4S1 + H5N4F1 + H4N5F1 + H5N5 + H4N4F1S1 + H5N4S1 + H4N5S1 + H4N5F2 + H5N5F1 + H4N4F2S1 + H5N4F1S1 + H4N5F1S1 + H5N5S1 + H5N5F2 + H5N4S2 + H5N4F2S1 + H5N5F1S1 + H5N4F1S2 ) / ( H3N3 + H5N2 + H3N3F1 + H4N3 + H3N4 + H6N2 + H4N3F1 + H5N3 + H3N4F1 + H4N4 + H3N5 + H4N3S1 + H5N3F1 + …	0.926795	0.963606	0.970503	0.957006	0.964282	0.838655	0.823957	0.965701	0.96233	0.962603	0.964314	0.956147	0.951753	0.961424	0.953458	0.946393	0.961893	0.97399	0.963253	0.96173	0.968789	0.970726	0.963042	0.96532	0.968392	0.969436	0.973515	0.966511	0.971707	0.9582	0.982433	0.989694	0.979329	0.976872	0.988473	0.696834	0.773686	0.995447	0.996662	0.982429	0.986346		1	1	1
Antennary within complex type
A1	Monoantennary glycans within complex type glycans		A1 = ( H3N3 + H3N3F1 + H4N3 + H4N3F1 + H3N3E1 + H4N3L1 + H4N3E1 + H4N3F1L1 + H4N3F1E1 ) / ( H3N3 + H3N3F1 + H4N3 + H3N4 + H4N3F1 + H3N3E1 + H3N4F1 + H4N4 + H3N5 + H4N3L1 + H4N3E1 + H4N4F1 + H5N4 + H3N5F1 + H4N5 + H4N3F1L1 + H4N3F1E1 + H4N4L1 + H5N4F1 + H4N4E1 + H4N5F1 + H5N5 + H3N6F1 + H4N4F1L1 + H5N4L1 + H4N4F1E1 + H5N4F2 + H4N5L1 + H5N4E1 + H5N5F1 + H4N5E1 + H4N6F1 + H5N4F1L1 + H4N5F1L1 + H5N4F…	A1 = ( H3N3 + H3N3F1 + H4N3 + H4N3F1 + H4N3S1 + H4N3F1S1 ) / ( H3N3 + H3N3F1 + H4N3 + H3N4 + H4N3F1 + H3N4F1 + H4N4 + H3N5 + H4N3S1 + H4N4F1 + H5N4 + H3N5F1 + H4N5 + H4N3F1S1 + H4N4S1 + H5N4F1 + H4N5F1 + H5N5 + H4N4F1S1 + H5N4S1 + H4N5S1 + H4N5F2 + H5N5F1 + H4N4F2S1 + H5N4F1S1 + H4N5F1S1 + H5N5S1 + H5N5F2 + H5N4S2 + H5N4F2S1 + H5N5F1S1 + H5N4F1S2 )	0.48898	0.00880526	0.00277556	0.00542286	0.00812146	0.0175282	0.0181218	0.0150973	0.0141206	0.0137057	0.014073	0.00945086	0.0108122	0.0100874	0.0101996	0.0100793	0.0115588	0.00871434	0.0103412	0.00906448	0.0109078	0.0127998	0.011982	0.0111201	0.010249	0.00783523	0.0101772	0.00955099	0.0108873	0.011758	0.625913	0.010963	0.00819157	0.0100586	0.0101797	0.0762224	0.0684205	0.0232099	0.0148622	0.0119251	0.0130739		0.00348933	0.00347527	0.0134612
A2	Diantennary glycans within complex type glycans		A2 = ( H3N4 + H3N4F1 + H4N4 + H3N5 + H4N4F1 + H5N4 + H3N5F1 + H4N5 + H4N4L1 + H5N4F1 + H4N4E1 + H4N5F1 + H5N5 + H4N4F1L1 + H5N4L1 + H4N4F1E1 + H5N4F2 + H4N5L1 + H5N4E1 + H5N5F1 + H4N5E1 + H5N4F1L1 + H4N5F1L1 + H5N4F1E1 + H5N5F2 + H4N5F1E1 + H5N5E1 + H5N4L2 + H4N4F2L1 + H5N4E1L1 + H5N4E2 + H5N5F1E1 + H5N4F1L2 + H5N4F1E1L1 + H5N5F1L1 + H5N4F1E2 + H5N5E1L1 + H5N5E2 + H5N5F1E1L1 + H5N5F1E2 + H5N5F2L2…	A2 = ( H3N4 + H3N4F1 + H4N4 + H3N5 + H4N4F1 + H5N4 + H3N5F1 + H4N5 + H4N4S1 + H5N4F1 + H4N5F1 + H5N5 + H4N4F1S1 + H5N4S1 + H4N5S1 + H4N5F2 + H5N5F1 + H4N4F2S1 + H5N4F1S1 + H4N5F1S1 + H5N5S1 + H5N5F2 + H5N4S2 + H5N4F2S1 + H5N5F1S1 + H5N4F1S2 ) / ( H3N3 + H3N3F1 + H4N3 + H3N4 + H4N3F1 + H3N4F1 + H4N4 + H3N5 + H4N3S1 + H4N4F1 + H5N4 + H3N5F1 + H4N5 + H4N3F1S1 + H4N4S1 + H5N4F1 + H4N5F1 + H5N5 + H4N4…	0.470577	0.710238	0.952361	0.952044	0.858048	0.686636	0.729121	0.845368	0.765552	0.804129	0.857332	0.889402	0.833618	0.832004	0.85841	0.847241	0.83249	0.753383	0.815998	0.821768	0.728288	0.785379	0.724588	0.761579	0.780664	0.733955	0.748617	0.787155	0.817474	0.787403	0.367674	0.977085	0.991808	0.989941	0.985363	0.917739	0.924626	0.97679	0.985138	0.985349	0.983919		0.996511	0.996525	0.984848
A3	Triantennary glycans within complex type glycans		A3 = ( H6N5 + H6N5E1 + H6N5F1E1 + H6N5E1L1 + H6N5E2 + H6N5F1E1L1 + H6N5F1L2 + H6N5F1E2 + H6N5E1L2 + H6N5E2L1 + H6N5E3 + H6N5F1E1L2 + H6N5F1E2L1 + H6N5F1E3 + H6N5F1L3 + H6N5F2E1L2 + H6N5F2E2L1 ) / ( H3N3 + H3N3F1 + H4N3 + H3N4 + H4N3F1 + H3N3E1 + H3N4F1 + H4N4 + H3N5 + H4N3L1 + H4N3E1 + H4N4F1 + H5N4 + H3N5F1 + H4N5 + H4N3F1L1 + H4N3F1E1 + H4N4L1 + H5N4F1 + H4N4E1 + H4N5F1 + H5N5 + H3N6F1 + H4N4F1…	not applicable	0.0337786	0.209668	0.0154092	0.011508	0.119046	0.223099	0.20281	0.11106	0.163516	0.142623	0.107161	0.0843805	0.123534	0.127752	0.105155	0.115031	0.126497	0.197169	0.14063	0.134901	0.208537	0.161954	0.206119	0.195339	0.168913	0.211481	0.203381	0.165008	0.130476	0.165621	0.00641262	0.0119522	0	0	0.00445682	0.00603834	0.00695383	0	0	0.00272553	0.00300714		0	0	0.00169052
A4	Tetra-antennary glycans within complex type glycans		A4 = ( H3N6F1 + H4N6F1 + H4N6E1 + H4N6F1L1 + H4N6F1E1 + H5N6F1L1 + H5N6F1E1L1 + H7N6E1 + H7N6E2 + H7N6E1L2 + H7N6E2L1 + H7N6E3 + H7N6F1E1L2 + H7N6F1E2L1 + H7N6E1L3 + H7N6F2E1L2 + H7N6E2L2 + H7N6E3L1 + H7N6F1E1L3 + H7N6F1E2L2 + H7N6F1E3L1 + H7N6F2E1L3 + H7N6F2E2L2 + H7N6F3E1L3 ) / ( H3N3 + H3N3F1 + H4N3 + H3N4 + H4N3F1 + H3N3E1 + H3N4F1 + H4N4 + H3N5 + H4N3L1 + H4N3E1 + H4N4F1 + H5N4 + H3N5F1 + H4…	not applicable	0.00666459	0.0712889	0.0294539	0.0310254	0.0147844	0.069269	0.0476686	0.0270475	0.0555953	0.0390757	0.0211141	0.0167669	0.0320359	0.0301572	0.0262352	0.0276489	0.0287795	0.0366579	0.0324659	0.0259249	0.0500327	0.0368905	0.0541395	0.0296248	0.0387199	0.0453758	0.0356082	0.0369567	0.0402273	0.0337028	0	0	0	0	0	0	0	0	0	0	0		0	0	0
Fucosylation
F	Fucosylation within total spectrum		F = ( H3N3F1 + H4N3F1 + H3N4F1 + H4N4F1 + H3N5F1 + H4N3F1L1 + H4N3F1E1 + H5N4F1 + H4N5F1 + H3N6F1 + H4N4F1L1 + H4N4F1E1 + H5N4F2 + H5N5F1 + H4N6F1 + H5N4F1L1 + H4N5F1L1 + H5N4F1E1 + H5N5F2 + H4N5F1E1 + H4N4F2L1 + H4N6F1L1 + H5N5F1E1 + H5N4F1L2 + H4N6F1E1 + H5N4F1E1L1 + H5N5F1L1 + H5N4F1E2 + H5N6F1L1 + H6N5F1E1 + H5N5F1E1L1 + H5N5F1E2 + H6N5F1E1L1 + H5N6F1E1L1 + H5N5F2L2 + H6N5F1L2 + H6N5F1E2 + H6…	F = ( H3N3F1 + H4N3F1 + H3N4F1 + H4N4F1 + H3N5F1 + H4N3F1S1 + H5N4F1 + H4N5F1 + H4N4F1S1 + H4N5F2 + H5N5F1 + H4N4F2S1 + H5N4F1S1 + H4N5F1S1 + H5N5F2 + H5N4F2S1 + H5N5F1S1 + H5N4F1S2 + H5N3F1 + H6N3F1 + H5N3F1S1 + H6N4F1 + H6N3F1S1 + H7N4F1 + H7N3F1S1 + H6N4F1S1 + H7N4F1S1 ) / ( H3N3 + H5N2 + H3N3F1 + H4N3 + H3N4 + H6N2 + H4N3F1 + H5N3 + H3N4F1 + H4N4 + H3N5 + H4N3S1 + H5N3F1 + H4N4F1 + H5N4 + H3N…	0.422776	0.0250274	0.542511	0.476626	0.347605	0.368037	0.30614	0.310774	0.341315	0.309871	0.404783	0.306327	0.316234	0.324929	0.380743	0.302388	0.31904	0.37441	0.288761	0.332518	0.264773	0.309556	0.255239	0.344087	0.30887	0.285393	0.286701	0.31078	0.284452	0.283075	0.788523	0.0118992	0.908094	0.903748	0.900252	0.918576	0.903515	0.959069	0.962034	0.915506	0.902173		0.921162	0.84164	0.946201
CF	Fucosylation within complex type glycans		CF = ( H3N3F1 + H4N3F1 + H3N4F1 + H4N4F1 + H3N5F1 + H4N3F1L1 + H4N3F1E1 + H5N4F1 + H4N5F1 + H3N6F1 + H4N4F1L1 + H4N4F1E1 + H5N4F2 + H5N5F1 + H4N6F1 + H5N4F1L1 + H4N5F1L1 + H5N4F1E1 + H5N5F2 + H4N5F1E1 + H4N4F2L1 + H4N6F1L1 + H5N5F1E1 + H5N4F1L2 + H4N6F1E1 + H5N4F1E1L1 + H5N5F1L1 + H5N4F1E2 + H5N6F1L1 + H6N5F1E1 + H5N5F1E1L1 + H5N5F1E2 + H6N5F1E1L1 + H5N6F1E1L1 + H5N5F2L2 + H6N5F1L2 + H6N5F1E2 + H…	CF = ( H3N3F1 + H4N3F1 + H3N4F1 + H4N4F1 + H3N5F1 + H4N3F1S1 + H5N4F1 + H4N5F1 + H4N4F1S1 + H4N5F2 + H5N5F1 + H4N4F2S1 + H5N4F1S1 + H4N5F1S1 + H5N5F2 + H5N4F2S1 + H5N5F1S1 + H5N4F1S2 ) / ( H3N3 + H3N3F1 + H4N3 + H3N4 + H4N3F1 + H3N4F1 + H4N4 + H3N5 + H4N3S1 + H4N4F1 + H5N4 + H3N5F1 + H4N5 + H4N3F1S1 + H4N4S1 + H5N4F1 + H4N5F1 + H5N5 + H4N4F1S1 + H5N4S1 + H4N5S1 + H4N5F2 + H5N5F1 + H4N4F2S1 + H5N4…	0.456169	0.0259727	0.556009	0.493563	0.360481	0.372725	0.317694	0.321812	0.354676	0.321909	0.419763	0.320376	0.329356	0.33498	0.395317	0.314991	0.33168	0.384408	0.299777	0.34575	0.273303	0.318892	0.265034	0.356448	0.318951	0.29439	0.294501	0.321548	0.292735	0.295423	0.800122	0.0120231	0.927261	0.925145	0.90764	0.928802	0.915647	0.958882	0.961906	0.928794	0.91267		0.921162	0.84164	0.946201
CFa	At least one antennary fucose within all complex type glycans		CFa = ( H5N4F2 + H5N5F2 + H4N4F2L1 + H5N5F2L2 + H6N5F2E1L2 + H6N5F2E2L1 + H7N6F2E1L2 + H7N6F2E1L3 + H7N6F2E2L2 + H7N6F3E1L3 ) / ( H3N3 + H3N3F1 + H4N3 + H3N4 + H4N3F1 + H3N3E1 + H3N4F1 + H4N4 + H3N5 + H4N3L1 + H4N3E1 + H4N4F1 + H5N4 + H3N5F1 + H4N5 + H4N3F1L1 + H4N3F1E1 + H4N4L1 + H5N4F1 + H4N4E1 + H4N5F1 + H5N5 + H3N6F1 + H4N4F1L1 + H5N4L1 + H4N4F1E1 + H5N4F2 + H4N5L1 + H5N4E1 + H5N5F1 + H4N5E1 …	CFa = ( H4N5F2 + H4N4F2S1 + H5N5F2 + H5N4F2S1 ) / ( H3N3 + H3N3F1 + H4N3 + H3N4 + H4N3F1 + H3N4F1 + H4N4 + H3N5 + H4N3S1 + H4N4F1 + H5N4 + H3N5F1 + H4N5 + H4N3F1S1 + H4N4S1 + H5N4F1 + H4N5F1 + H5N5 + H4N4F1S1 + H5N4S1 + H4N5S1 + H4N5F2 + H5N5F1 + H4N4F2S1 + H5N4F1S1 + H4N5F1S1 + H5N5S1 + H5N5F2 + H5N4S2 + H5N4F2S1 + H5N5F1S1 + H5N4F1S2 )	0	0.00197424	0	0	0.0067283	0.0137175	0.00767548	0.00272135	0.00991374	0.0039961	0.00370427	0.00502162	0.00603565	0.00640836	0.00538446	0.00617329	0.00447749	0.0139889	0.00288211	0.0148518	0.00719096	0.0068816	0.00655179	0.00615796	0.00358069	0.00351359	0.00432381	0.00397325	0.00302812	0.00540595	0.00160795	0	0	0	0.00295365	0.00451295	0.0029905	0.00333199	0.00252962	0.000938997	0.00157704		0	0	0.00391693
HyF	Fucosylation within hybrid type glycans		HyF = ( H5N3F1 + H5N3F1E1 + H6N4F1 + H6N3F1L1 + H6N3F1E1 + H7N4F1 + H6N4F1E1 + H7N4F1E1 ) / ( H5N3 + H5N3F1 + H6N3 + H5N3L1 + H5N3E1 + H6N4 + H6N3L1 + H5N3F1E1 + H6N3E1 + H6N4F1 + H6N3F1L1 + H6N3F1E1 + H7N3E1 + H7N4F1 + H6N4E1 + H6N4F1E1 + H7N4F1E1 )	HyF = ( H5N3F1 + H6N3F1 + H5N3F1S1 + H6N4F1 + H6N3F1S1 + H7N4F1 + H7N3F1S1 + H6N4F1S1 + H7N4F1S1 ) / ( H5N3 + H5N3F1 + H5N3S1 + H6N3F1 + H6N4 + H5N3F1S1 + H6N3S1 + H6N4F1 + H6N3F1S1 + H7N3S1 + H6N4S1 + H7N4F1 + H7N3F1S1 + H6N4F1S1 + H7N4F1S1 )	0	0	0.463509	0.476982	0	0.405679	0.332815	0	0	0	0	0	0.205254	0.252701	0.272621	0.278494	0	0	0	0	0	0	0	0	0	0	0	0	0	0	0.232749	0	0	0	1	0.93544	0.915283	1	1	0.635239	0.396435		0	0	0
A1F	Fucosylation within monoantennary glycans		A1F = ( H3N3F1 + H4N3F1 + H4N3F1L1 + H4N3F1E1 ) / ( H3N3 + H3N3F1 + H4N3 + H4N3F1 + H3N3E1 + H4N3L1 + H4N3E1 + H4N3F1L1 + H4N3F1E1 )	A1F = ( H3N3F1 + H4N3F1 + H4N3F1S1 ) / ( H3N3 + H3N3F1 + H4N3 + H4N3F1 + H4N3S1 + H4N3F1S1 )	0.451643	0	0	0	0.184657	0.501607	0.45226	0.224686	0.214625	0.281971	0.341693	0.0936943	0.350178	0.274139	0.432909	0.366939	0.284828	0.196711	0.122397	0.149966	0.207165	0.244798	0.199786	0.306907	0.264056	0.298148	0.279917	0.29449	0.241631	0.233022	0.848056	0	1	1	1	1	1	1	1	1	1		1	1	1
A2F	Fucosylation within diantennary glycans		A2F = ( H3N4F1 + H4N4F1 + H3N5F1 + H5N4F1 + H4N5F1 + H4N4F1L1 + H4N4F1E1 + H5N4F2 + H5N5F1 + H5N4F1L1 + H4N5F1L1 + H5N4F1E1 + H5N5F2 + H4N5F1E1 + H4N4F2L1 + H5N5F1E1 + H5N4F1L2 + H5N4F1E1L1 + H5N5F1L1 + H5N4F1E2 + H5N5F1E1L1 + H5N5F1E2 + H5N5F2L2 ) / ( H3N4 + H3N4F1 + H4N4 + H3N5 + H4N4F1 + H5N4 + H3N5F1 + H4N5 + H4N4L1 + H5N4F1 + H4N4E1 + H4N5F1 + H5N5 + H4N4F1L1 + H5N4L1 + H4N4F1E1 + H5N4F2 + H…	A2F = ( H3N4F1 + H4N4F1 + H3N5F1 + H5N4F1 + H4N5F1 + H4N4F1S1 + H4N5F2 + H5N5F1 + H4N4F2S1 + H5N4F1S1 + H4N5F1S1 + H5N5F2 + H5N4F2S1 + H5N5F1S1 + H5N4F1S2 ) / ( H3N4 + H3N4F1 + H4N4 + H3N5 + H4N4F1 + H5N4 + H3N5F1 + H4N5 + H4N4S1 + H5N4F1 + H4N5F1 + H5N5 + H4N4F1S1 + H5N4S1 + H4N5S1 + H4N5F2 + H5N5F1 + H4N4F2S1 + H5N4F1S1 + H4N5F1S1 + H5N5S1 + H5N5F2 + H5N4S2 + H5N4F2S1 + H5N5F1S1 + H5N4F1S2 )	0.463012	0.0245206	0.554287	0.485742	0.383115	0.343071	0.302245	0.323071	0.331629	0.337083	0.451065	0.332187	0.362474	0.340219	0.415848	0.326195	0.346614	0.346562	0.317245	0.345275	0.269009	0.299628	0.241066	0.386384	0.343144	0.323331	0.321958	0.345615	0.308123	0.288916	0.725788	0.0123051	0.92666	0.924385	0.909093	0.924258	0.911521	0.957905	0.961332	0.930501	0.914299		0.920886	0.841088	0.945374
A3F	Fucosylation within triantennary glycans		A3F = ( H6N5F1E1 + H6N5F1E1L1 + H6N5F1L2 + H6N5F1E2 + H6N5F1E1L2 + H6N5F1E2L1 + H6N5F1E3 + H6N5F1L3 + H6N5F2E1L2 + H6N5F2E2L1 ) / ( H6N5 + H6N5E1 + H6N5F1E1 + H6N5E1L1 + H6N5E2 + H6N5F1E1L1 + H6N5F1L2 + H6N5F1E2 + H6N5E1L2 + H6N5E2L1 + H6N5E3 + H6N5F1E1L2 + H6N5F1E2L1 + H6N5F1E3 + H6N5F1L3 + H6N5F2E1L2 + H6N5F2E2L1 )	not applicable	0.362727	0	0.319547	0.49449	0.199583	0.417628	0.332551	0.287902	0.418422	0.216659	0.192065	0.16754	0.127613	0.276257	0.218831	0.202985	0.22343	0.503551	0.204749	0.368597	0.278806	0.383497	0.323215	0.241259	0.219941	0.200237	0.195734	0.213558	0.160144	0.308439	0.383554	0	n.a.	n.a.	0.375484	0.720688	0.634393	n.a.	n.a.	0	0		n.a.	n.a.	1
A4F	Fucosylation within tetra-antennary glycans		A4F = ( H3N6F1 + H4N6F1 + H4N6F1L1 + H4N6F1E1 + H5N6F1L1 + H5N6F1E1L1 + H7N6F1E1L2 + H7N6F1E2L1 + H7N6F2E1L2 + H7N6F1E1L3 + H7N6F1E2L2 + H7N6F1E3L1 + H7N6F2E1L3 + H7N6F2E2L2 + H7N6F3E1L3 ) / ( H3N6F1 + H4N6F1 + H4N6E1 + H4N6F1L1 + H4N6F1E1 + H5N6F1L1 + H5N6F1E1L1 + H7N6E1 + H7N6E2 + H7N6E1L2 + H7N6E2L1 + H7N6E3 + H7N6F1E1L2 + H7N6F1E2L1 + H7N6E1L3 + H7N6F2E1L2 + H7N6E2L2 + H7N6E3L1 + H7N6F1E1L3 +…	not applicable	0.77873	0.120036	0.787816	0.819502	0.438996	0.508094	0.454821	0.492889	0.52788	0.411661	0.362765	0.590794	0.238485	0.459567	0.416336	0.418698	0.40207	0.608745	0.334084	0.421604	0.339499	0.496811	0.394281	0.393131	0.289619	0.273214	0.303879	0.309663	0.430713	0.418547	n.a.	n.a.	n.a.	n.a.	n.a.	n.a.	n.a.	n.a.	n.a.	n.a.	n.a.		n.a.	n.a.	n.a.
A2Fa	At least one antennary fucose within diantennary glycans		A2Fa = ( H5N4F2 + H5N5F2 + H4N4F2L1 + H5N5F2L2 ) / ( H3N4 + H3N4F1 + H4N4 + H3N5 + H4N4F1 + H5N4 + H3N5F1 + H4N5 + H4N4L1 + H5N4F1 + H4N4E1 + H4N5F1 + H5N5 + H4N4F1L1 + H5N4L1 + H4N4F1E1 + H5N4F2 + H4N5L1 + H5N4E1 + H5N5F1 + H4N5E1 + H5N4F1L1 + H4N5F1L1 + H5N4F1E1 + H5N5F2 + H4N5F1E1 + H5N5E1 + H5N4L2 + H4N4F2L1 + H5N4E1L1 + H5N4E2 + H5N5F1E1 + H5N4F1L2 + H5N4F1E1L1 + H5N5F1L1 + H5N4F1E2 + H5N5E1…	A2Fa = ( H4N5F2 + H4N4F2S1 + H5N5F2 + H5N4F2S1 ) / ( H3N4 + H3N4F1 + H4N4 + H3N5 + H4N4F1 + H5N4 + H3N5F1 + H4N5 + H4N4S1 + H5N4F1 + H4N5F1 + H5N5 + H4N4F1S1 + H5N4S1 + H4N5S1 + H4N5F2 + H5N5F1 + H4N4F2S1 + H5N4F1S1 + H4N5F1S1 + H5N5S1 + H5N5F2 + H5N4S2 + H5N4F2S1 + H5N5F1S1 + H5N4F1S2 )	0	0.00277969	0	0	0.0078414	0.00515781	0.00454854	0	0	0.00496948	0.0043207	0.00564607	0.0071114	0.00694607	0.0062726	0.00728635	0.00396288	0.00623832	0.00297331	0.0162882	0.00486442	0.00412947	0.00375712	0.00514026	0.00226361	0.00227019	0.0033813	0.00313666	0.0028734	0.00264706	0.0043733	0	0	0	0.00299753	0.00491746	0.00323428	0.00341116	0.00256778	0.000952959	0.00160282		0	0	0.0039772
A3Fa	At least one antennary fucose within triantennary glycans		A3Fa = ( H6N5F2E1L2 + H6N5F2E2L1 ) / ( H6N5 + H6N5E1 + H6N5F1E1 + H6N5E1L1 + H6N5E2 + H6N5F1E1L1 + H6N5F1L2 + H6N5F1E2 + H6N5E1L2 + H6N5E2L1 + H6N5E3 + H6N5F1E1L2 + H6N5F1E2L1 + H6N5F1E3 + H6N5F1L3 + H6N5F2E1L2 + H6N5F2E2L1 )	not applicable	0	0	0	0	0	0.0115537	0.00632161	0.0140611	0.028451	0	0	0	0.00086992	0.0049252	0	0	0.00661859	0.0320843	0.00324178	0.010872	0.0121745	0.0153891	0.0124449	0.00985075	0.00803142	0.00758399	0.00769411	0.00697545	0.00385284	0.0154646	0	0	n.a.	n.a.	0	0	0	n.a.	n.a.	0	0		n.a.	n.a.	0
A4Fa	At least one antennary fucose within tetra-antennary glycans		A4Fa = ( H7N6F2E1L2 + H7N6F2E1L3 + H7N6F2E2L2 + H7N6F3E1L3 ) / ( H3N6F1 + H4N6F1 + H4N6E1 + H4N6F1L1 + H4N6F1E1 + H5N6F1L1 + H5N6F1E1L1 + H7N6E1 + H7N6E2 + H7N6E1L2 + H7N6E2L1 + H7N6E3 + H7N6F1E1L2 + H7N6F1E2L1 + H7N6E1L3 + H7N6F2E1L2 + H7N6E2L2 + H7N6E3L1 + H7N6F1E1L3 + H7N6F1E2L2 + H7N6F1E3L1 + H7N6F2E1L3 + H7N6F2E2L2 + H7N6F3E1L3 )	not applicable	0	0	0	0	0	0.109693	0.0645489	0.0428771	0.0946402	0	0	0	0	0	0	0	0.0118557	0.080829	0	0	0.0221738	0.0310671	0.0233527	0.0107685	0.0118018	0.00536635	0.00639375	0.00955736	0.00438716	0.0225611	n.a.	n.a.	n.a.	n.a.	n.a.	n.a.	n.a.	n.a.	n.a.	n.a.	n.a.		n.a.	n.a.	n.a.
A1SF	Fucosylation within sialylated monoantennary glycans		A1SF = ( H4N3F1L1 + H4N3F1E1 ) / ( H3N3E1 + H4N3L1 + H4N3E1 + H4N3F1L1 + H4N3F1E1 )	A1SF = ( H4N3F1S1 ) / ( H4N3S1 + H4N3F1S1 )	0.443852	0	n.a.	n.a.	0	0.482392	0.411886	0.185344	0.176469	0.219109	0.230991	0	0.314116	0.23622	0.365627	0.284423	0.250113	0.146763	0	0	0.138159	0.136283	0.143	0.228582	0.174664	0.232303	0.197972	0.210574	0.174792	0.15258	0.844137	0	n.a.	n.a.	1	1	1	1	1	1	1		n.a.	n.a.	1
A2SF	Fucosylation within sialylated diantennary glycans		A2SF = ( H4N4F1L1 + H4N4F1E1 + H5N4F1L1 + H4N5F1L1 + H5N4F1E1 + H4N5F1E1 + H4N4F2L1 + H5N5F1E1 + H5N4F1L2 + H5N4F1E1L1 + H5N5F1L1 + H5N4F1E2 + H5N5F1E1L1 + H5N5F1E2 + H5N5F2L2 ) / ( H4N4L1 + H4N4E1 + H4N4F1L1 + H5N4L1 + H4N4F1E1 + H4N5L1 + H5N4E1 + H4N5E1 + H5N4F1L1 + H4N5F1L1 + H5N4F1E1 + H4N5F1E1 + H5N5E1 + H5N4L2 + H4N4F2L1 + H5N4E1L1 + H5N4E2 + H5N5F1E1 + H5N4F1L2 + H5N4F1E1L1 + H5N5F1L1 + H5…	A2SF = ( H4N4F1S1 + H4N4F2S1 + H5N4F1S1 + H4N5F1S1 + H5N4F2S1 + H5N5F1S1 + H5N4F1S2 ) / ( H4N4S1 + H4N4F1S1 + H5N4S1 + H4N5S1 + H4N4F2S1 + H5N4F1S1 + H4N5F1S1 + H5N5S1 + H5N4S2 + H5N4F2S1 + H5N5F1S1 + H5N4F1S2 )	0.375693	0.0235349	0.367916	0.316039	0.227567	0.279414	0.222231	0.205978	0.237064	0.205923	0.256092	0.188728	0.222515	0.224612	0.311893	0.244447	0.248122	0.239006	0.231839	0.238512	0.179347	0.17428	0.161711	0.276763	0.220523	0.230078	0.23607	0.229053	0.213187	0.197932	0.660918	0.0113464	0.817063	0.83267	0.799219	0.873826	0.837239	0.87355	0.901585	0.759255	0.832452		0.824387	0.73136	0.893363
A3SF	Fucosylation within sialylated triantennary glycans		A3SF = ( H6N5F1E1 + H6N5F1E1L1 + H6N5F1L2 + H6N5F1E2 + H6N5F1E1L2 + H6N5F1E2L1 + H6N5F1E3 + H6N5F1L3 + H6N5F2E1L2 + H6N5F2E2L1 ) / ( H6N5E1 + H6N5F1E1 + H6N5E1L1 + H6N5E2 + H6N5F1E1L1 + H6N5F1L2 + H6N5F1E2 + H6N5E1L2 + H6N5E2L1 + H6N5E3 + H6N5F1E1L2 + H6N5F1E2L1 + H6N5F1E3 + H6N5F1L3 + H6N5F2E1L2 + H6N5F2E2L1 )	not applicable	0.362727	0	0.319547	0.49449	0.207343	0.420685	0.334974	0.291446	0.422676	0.219698	0.195492	0.174656	0.130487	0.281002	0.223553	0.206973	0.227746	0.506956	0.207616	0.374865	0.281223	0.387751	0.326111	0.244248	0.221889	0.201737	0.197154	0.215883	0.16214	0.311644	0.383554	0	n.a.	n.a.	0.375484	0.720688	0.634393	n.a.	n.a.	0	0		n.a.	n.a.	1
A4SF	Fucosylation within sialylated tetra-antennary glycans		A4SF = ( H4N6F1L1 + H4N6F1E1 + H5N6F1L1 + H5N6F1E1L1 + H7N6F1E1L2 + H7N6F1E2L1 + H7N6F2E1L2 + H7N6F1E1L3 + H7N6F1E2L2 + H7N6F1E3L1 + H7N6F2E1L3 + H7N6F2E2L2 + H7N6F3E1L3 ) / ( H4N6E1 + H4N6F1L1 + H4N6F1E1 + H5N6F1L1 + H5N6F1E1L1 + H7N6E1 + H7N6E2 + H7N6E1L2 + H7N6E2L1 + H7N6E3 + H7N6F1E1L2 + H7N6F1E2L1 + H7N6E1L3 + H7N6F2E1L2 + H7N6E2L2 + H7N6E3L1 + H7N6F1E1L3 + H7N6F1E2L2 + H7N6F1E3L1 + H7N6F2E1…	not applicable	0.77873	0.10035	0.659275	0.742524	0.305185	0.508094	0.454821	0.461086	0.511397	0.36203	0.313247	0.504675	0.192489	0.415803	0.336523	0.333874	0.348018	0.595823	0.286782	0.394898	0.324474	0.47434	0.375646	0.355399	0.267235	0.248433	0.275986	0.285552	0.385621	0.39093	n.a.	n.a.	n.a.	n.a.	n.a.	n.a.	n.a.	n.a.	n.a.	n.a.	n.a.		n.a.	n.a.	n.a.
A2LF	Fucosylation within diantennary glycans with α2,3 linked sialic acid		A2LF = ( H4N4F1L1 + H5N4F1L1 + H4N5F1L1 + H4N4F2L1 + H5N4F1L2 + H5N4F1E1L1 + H5N5F1L1 + H5N5F1E1L1 + H5N5F2L2 ) / ( H4N4L1 + H4N4F1L1 + H5N4L1 + H4N5L1 + H5N4F1L1 + H4N5F1L1 + H5N4L2 + H4N4F2L1 + H5N4E1L1 + H5N4F1L2 + H5N4F1E1L1 + H5N5F1L1 + H5N5E1L1 + H5N5F1E1L1 + H5N5F2L2 )	not applicable	0.439098	0.022045	0.45253	0.59074	0.408743	0.407096	0.323664	0.272968	0.386895	0.247011	0.290402	0.474844	0.218114	0.356508	0.443272	0.423671	0.355121	0.49784	0.387034	0.507407	0.26453	0.322043	0.282201	0.277887	0.247821	0.268841	0.208843	0.273209	0.232633	0.255806	0.402191	0	n.a.	n.a.	0.527631	0.489813	0.483562	1	1	0.432458	0.659136		0.528094	0.535142	1
A3LF	Fucosylation within triantennary glycans with α2,3 linked sialic acid		A3LF = ( H6N5F1E1L1 + H6N5F1L2 + H6N5F1E1L2 + H6N5F1E2L1 + H6N5F1L3 + H6N5F2E1L2 + H6N5F2E2L1 ) / ( H6N5E1L1 + H6N5F1E1L1 + H6N5F1L2 + H6N5E1L2 + H6N5E2L1 + H6N5F1E1L2 + H6N5F1E2L1 + H6N5F1L3 + H6N5F2E1L2 + H6N5F2E2L1 )	not applicable	0.416456	0	0.442632	0.667548	0.285787	0.532995	0.421914	0.341263	0.510166	0.249104	0.219855	0.265281	0.112184	0.364249	0.226126	0.223981	0.251712	0.669258	0.226732	0.468509	0.334805	0.499875	0.408919	0.278453	0.259247	0.246744	0.203364	0.274386	0.168058	0.36302	0.383554	0	n.a.	n.a.	n.a.	0	0	n.a.	n.a.	0	0		n.a.	n.a.	n.a.
A4LF	Fucosylation within tetra-antennary glycans with α2,3 linked sialic acid		A4LF = ( H4N6F1L1 + H5N6F1L1 + H5N6F1E1L1 + H7N6F1E1L2 + H7N6F1E2L1 + H7N6F2E1L2 + H7N6F1E1L3 + H7N6F1E2L2 + H7N6F1E3L1 + H7N6F2E1L3 + H7N6F2E2L2 + H7N6F3E1L3 ) / ( H4N6F1L1 + H5N6F1L1 + H5N6F1E1L1 + H7N6E1L2 + H7N6E2L1 + H7N6F1E1L2 + H7N6F1E2L1 + H7N6E1L3 + H7N6F2E1L2 + H7N6E2L2 + H7N6E3L1 + H7N6F1E1L3 + H7N6F1E2L2 + H7N6F1E3L1 + H7N6F2E1L3 + H7N6F2E2L2 + H7N6F3E1L3 )	not applicable	0.341302	0	0.903592	0.960545	0	0.509916	0.401681	0.342329	0.491759	0.176237	0.144156	0	0.0797024	0.264109	0.0438899	0.0505351	0.182017	0.583426	0.135977	0.33869	0.28992	0.410691	0.32841	0.22409	0.203225	0.168446	0.145581	0.20488	0.122711	0.288381	n.a.	n.a.	n.a.	n.a.	n.a.	n.a.	n.a.	n.a.	n.a.	n.a.	n.a.		n.a.	n.a.	n.a.
A2EF	Fucosylation within diantennary glycans with α2,6 linked sialic acid		A2EF = ( H4N4F1E1 + H5N4F1E1 + H4N5F1E1 + H5N5F1E1 + H5N4F1E1L1 + H5N4F1E2 + H5N5F1E1L1 + H5N5F1E2 ) / ( H4N4E1 + H4N4F1E1 + H5N4E1 + H4N5E1 + H5N4F1E1 + H4N5F1E1 + H5N5E1 + H5N4E1L1 + H5N4E2 + H5N5F1E1 + H5N4F1E1L1 + H5N4F1E2 + H5N5E1L1 + H5N5E2 + H5N5F1E1L1 + H5N5F1E2 )	not applicable	0.370961	0.0209425	0.356346	0.28001	0.211628	0.271824	0.214261	0.196277	0.227312	0.193508	0.245094	0.162486	0.210071	0.211225	0.281954	0.206383	0.225419	0.213059	0.192501	0.190781	0.168017	0.164029	0.152237	0.269344	0.213325	0.223767	0.229565	0.221749	0.204691	0.19011	0.658267	0.0114447	0.817063	0.83267	0.79763	0.873826	0.837239	0.872292	0.901242	0.757341	0.831454		0.823508	0.729685	0.892893
A3EF	Fucosylation within triantennary glycans with α2,6 linked sialic acid		A3EF = ( H6N5F1E1 + H6N5F1E1L1 + H6N5F1E2 + H6N5F1E1L2 + H6N5F1E2L1 + H6N5F1E3 + H6N5F2E1L2 + H6N5F2E2L1 ) / ( H6N5E1 + H6N5F1E1 + H6N5E1L1 + H6N5E2 + H6N5F1E1L1 + H6N5F1E2 + H6N5E1L2 + H6N5E2L1 + H6N5E3 + H6N5F1E1L2 + H6N5F1E2L1 + H6N5F1E3 + H6N5F2E1L2 + H6N5F2E2L1 )	not applicable	0.362727	0	0.319547	0.49449	0.207343	0.420685	0.334974	0.281311	0.415817	0.196273	0.170542	0.174656	0.114948	0.269691	0.188099	0.171682	0.201846	0.496145	0.17886	0.35802	0.273763	0.381172	0.319313	0.236213	0.213189	0.193166	0.190601	0.207623	0.148624	0.303626	0.383554	0	n.a.	n.a.	0.375484	0.720688	0.634393	n.a.	n.a.	0	0		n.a.	n.a.	1
A4EF	Fucosylation within tetra-antennary glycans with α2,6 linked sialic acid		A4EF = ( H4N6F1E1 + H5N6F1E1L1 + H7N6F1E1L2 + H7N6F1E2L1 + H7N6F2E1L2 + H7N6F1E1L3 + H7N6F1E2L2 + H7N6F1E3L1 + H7N6F2E1L3 + H7N6F2E2L2 + H7N6F3E1L3 ) / ( H4N6E1 + H4N6F1E1 + H5N6F1E1L1 + H7N6E1 + H7N6E2 + H7N6E1L2 + H7N6E2L1 + H7N6E3 + H7N6F1E1L2 + H7N6F1E2L1 + H7N6E1L3 + H7N6F2E1L2 + H7N6E2L2 + H7N6E3L1 + H7N6F1E1L3 + H7N6F1E2L2 + H7N6F1E3L1 + H7N6F2E1L3 + H7N6F2E2L2 + H7N6F3E1L3 )	not applicable	0.77873	0.10035	0.45148	0.496874	0.305185	0.508094	0.454821	0.461086	0.511397	0.36203	0.313247	0.504675	0.192489	0.415803	0.336523	0.333874	0.348018	0.595823	0.286782	0.394898	0.324474	0.47434	0.375646	0.355399	0.267235	0.248433	0.275986	0.285552	0.385621	0.39093	n.a.	n.a.	n.a.	n.a.	n.a.	n.a.	n.a.	n.a.	n.a.	n.a.	n.a.		n.a.	n.a.	n.a.
Bisection (GlcNAc)
B	Bisection within all complex glycans		B = ( H3N5 + H3N5F1 + H4N5 + H4N5F1 + H5N5 + H4N5L1 + H5N5F1 + H4N5E1 + H4N5F1L1 + H5N5F2 + H4N5F1E1 + H5N5E1 + H5N5F1E1 + H5N5F1L1 + H5N5E1L1 + H5N5E2 + H5N5F1E1L1 + H5N5F1E2 + H5N5F2L2 ) / ( H3N3 + H3N3F1 + H4N3 + H3N4 + H4N3F1 + H3N3E1 + H3N4F1 + H4N4 + H3N5 + H4N3L1 + H4N3E1 + H4N4F1 + H5N4 + H3N5F1 + H4N5 + H4N3F1L1 + H4N3F1E1 + H4N4L1 + H5N4F1 + H4N4E1 + H4N5F1 + H5N5 + H3N6F1 + H4N4F1L1 + …	B = ( H3N5 + H3N5F1 + H4N5 + H4N5F1 + H5N5 + H4N5S1 + H4N5F2 + H5N5F1 + H4N5F1S1 + H5N5S1 + H5N5F2 + H5N5F1S1 ) / ( H3N3 + H3N3F1 + H4N3 + H3N4 + H4N3F1 + H3N4F1 + H4N4 + H3N5 + H4N3S1 + H4N4F1 + H5N4 + H3N5F1 + H4N5 + H4N3F1S1 + H4N4S1 + H5N4F1 + H4N5F1 + H5N5 + H4N4F1S1 + H5N4S1 + H4N5S1 + H4N5F2 + H5N5F1 + H4N4F2S1 + H5N4F1S1 + H4N5F1S1 + H5N5S1 + H5N5F2 + H5N4S2 + H5N4F2S1 + H5N5F1S1 + H5N4F1…	0.0430658	0.0592066	0.426236	0.377232	0.0926286	0.065337	0.0787852	0.0905219	0.0909049	0.0972887	0.106407	0.0694747	0.101078	0.107807	0.148525	0.114308	0.0882712	0.0769586	0.0933239	0.108737	0.0509425	0.0647129	0.0459127	0.101772	0.0806948	0.0960543	0.074617	0.0892364	0.0879096	0.0539921	0.0380621	0.125512	0.337527	0.301023	0.186149	0.146943	0.200106	0.154658	0.119791	0.191453	0.17994		0.176382	0.19812	0.178203
A2B	Bisection within diantennary glycans		A2B = ( H3N5 + H3N5F1 + H4N5 + H4N5F1 + H5N5 + H4N5L1 + H5N5F1 + H4N5E1 + H4N5F1L1 + H5N5F2 + H4N5F1E1 + H5N5E1 + H5N5F1E1 + H5N5F1L1 + H5N5E1L1 + H5N5E2 + H5N5F1E1L1 + H5N5F1E2 + H5N5F2L2 ) / ( H3N4 + H3N4F1 + H4N4 + H3N5 + H4N4F1 + H5N4 + H3N5F1 + H4N5 + H4N4L1 + H5N4F1 + H4N4E1 + H4N5F1 + H5N5 + H4N4F1L1 + H5N4L1 + H4N4F1E1 + H5N4F2 + H4N5L1 + H5N4E1 + H5N5F1 + H4N5E1 + H5N4F1L1 + H4N5F1L1 + H…	A2B = ( H3N5 + H3N5F1 + H4N5 + H4N5F1 + H5N5 + H4N5S1 + H4N5F2 + H5N5F1 + H4N5F1S1 + H5N5S1 + H5N5F2 + H5N5F1S1 ) / ( H3N4 + H3N4F1 + H4N4 + H3N5 + H4N4F1 + H5N4 + H3N5F1 + H4N5 + H4N4S1 + H5N4F1 + H4N5F1 + H5N5 + H4N4F1S1 + H5N4S1 + H4N5S1 + H4N5F2 + H5N5F1 + H4N4F2S1 + H5N4F1S1 + H4N5F1S1 + H5N5S1 + H5N5F2 + H5N4S2 + H5N4F2S1 + H5N5F1S1 + H5N4F1S2 )	0.091517	0.0833616	0.447557	0.396234	0.107953	0.0951551	0.108055	0.10708	0.118744	0.120986	0.124114	0.078114	0.121252	0.129575	0.173024	0.134918	0.106033	0.102151	0.114368	0.132321	0.0699483	0.0823971	0.0633638	0.133633	0.103367	0.130872	0.0996732	0.113366	0.107538	0.0685698	0.103521	0.128456	0.340315	0.304082	0.188914	0.160114	0.216419	0.158333	0.121598	0.1943	0.182881		0.177	0.198811	0.180945
A2F0B	Bisection within afucosylated diantennary glycans		A2F0B = ( H3N5 + H4N5 + H5N5 + H4N5L1 + H4N5E1 + H5N5E1 + H5N5E1L1 + H5N5E2 ) / ( H3N4 + H4N4 + H3N5 + H5N4 + H4N5 + H4N4L1 + H4N4E1 + H5N5 + H5N4L1 + H4N5L1 + H5N4E1 + H4N5E1 + H5N5E1 + H5N4L2 + H5N4E1L1 + H5N4E2 + H5N5E1L1 + H5N5E2 )	A2F0B = ( H3N5 + H4N5 + H5N5 + H4N5S1 + H5N5S1 ) / ( H3N4 + H4N4 + H3N5 + H5N4 + H4N5 + H4N4S1 + H5N5 + H5N4S1 + H4N5S1 + H5N5S1 + H5N4S2 )	0.0360199	0.0719168	0.350895	0.297599	0.00868675	0.0193708	0.0166795	0.0351638	0.0592601	0.0409651	0.0489607	0.019271	0.0524685	0.0513582	0.076374	0.061867	0.0323086	0.0258306	0.0466601	0.0436917	0.0154522	0.0265499	0.0146585	0.0331911	0.01729	0.0246789	0.0209999	0.0238887	0.0242589	0.0145741	0.0841568	0.123397	0.493285	0.43125	0.221078	0.19996	0.219205	0.299859	0.295499	0.305936	0.282901		0.222492	0.161194	0.284924
A2FB	Bisection within fucosylated diantennary glycans		A2FB = ( H3N5F1 + H4N5F1 + H5N5F1 + H4N5F1L1 + H5N5F2 + H4N5F1E1 + H5N5F1E1 + H5N5F1L1 + H5N5F1E1L1 + H5N5F1E2 + H5N5F2L2 ) / ( H3N4F1 + H4N4F1 + H3N5F1 + H5N4F1 + H4N5F1 + H4N4F1L1 + H4N4F1E1 + H5N4F2 + H5N5F1 + H5N4F1L1 + H4N5F1L1 + H5N4F1E1 + H5N5F2 + H4N5F1E1 + H4N4F2L1 + H5N5F1E1 + H5N4F1L2 + H5N4F1E1L1 + H5N5F1L1 + H5N4F1E2 + H5N5F1E1L1 + H5N5F1E2 + H5N5F2L2 )	A2FB = ( H3N5F1 + H4N5F1 + H4N5F2 + H5N5F1 + H4N5F1S1 + H5N5F2 + H5N5F1S1 ) / ( H3N4F1 + H4N4F1 + H3N5F1 + H5N4F1 + H4N5F1 + H4N4F1S1 + H4N5F2 + H5N5F1 + H4N4F2S1 + H5N4F1S1 + H4N5F1S1 + H5N5F2 + H5N4F2S1 + H5N5F1S1 + H5N4F1S2 )	0.155881	0.538658	0.525284	0.500659	0.267789	0.24027	0.319002	0.257766	0.23863	0.278359	0.215573	0.196409	0.24223	0.28126	0.30879	0.285815	0.245007	0.246051	0.260084	0.300384	0.218033	0.212938	0.2167	0.293145	0.268138	0.353114	0.265359	0.282781	0.294538	0.201465	0.110838	0.53452	0.328208	0.293679	0.185697	0.156848	0.216148	0.152114	0.114603	0.185962	0.173506		0.173091	0.205918	0.174937
A2S0B	Bisection within non-sialylated diantennary glycans		A2S0B = ( H3N5 + H3N5F1 + H4N5 + H4N5F1 + H5N5 + H5N5F1 + H5N5F2 ) / ( H3N4 + H3N4F1 + H4N4 + H3N5 + H4N4F1 + H5N4 + H3N5F1 + H4N5 + H5N4F1 + H4N5F1 + H5N5 + H5N4F2 + H5N5F1 + H5N5F2 )	A2S0B = ( H3N5 + H3N5F1 + H4N5 + H4N5F1 + H5N5 + H4N5F2 + H5N5F1 + H5N5F2 ) / ( H3N4 + H3N4F1 + H4N4 + H3N5 + H4N4F1 + H5N4 + H3N5F1 + H4N5 + H5N4F1 + H4N5F1 + H5N5 + H4N5F2 + H5N5F1 + H5N5F2 )	0.221188	0.196876	0.460874	0.412569	0.238955	0.174799	0.235241	0.234019	0.236765	0.27288	0.188072	0.191044	0.221308	0.276408	0.263463	0.281068	0.238268	0.23888	0.294153	0.255579	0.179315	0.160709	0.198655	0.189059	0.183323	0.298732	0.219013	0.207891	0.211074	0.156374	0.130505	0.101978	0.31605	0.277426	0.188401	0.132962	0.182314	0.137614	0.101047	0.181309	0.143585		0.146967	0.190288	0.153332
A2SB	Bisection within sialylated diantennary glycans		A2SB = ( H4N5L1 + H4N5E1 + H4N5F1L1 + H4N5F1E1 + H5N5E1 + H5N5F1E1 + H5N5F1L1 + H5N5E1L1 + H5N5E2 + H5N5F1E1L1 + H5N5F1E2 + H5N5F2L2 ) / ( H4N4L1 + H4N4E1 + H4N4F1L1 + H5N4L1 + H4N4F1E1 + H4N5L1 + H5N4E1 + H4N5E1 + H5N4F1L1 + H4N5F1L1 + H5N4F1E1 + H4N5F1E1 + H5N5E1 + H5N4L2 + H4N4F2L1 + H5N4E1L1 + H5N4E2 + H5N5F1E1 + H5N4F1L2 + H5N4F1E1L1 + H5N5F1L1 + H5N4F1E2 + H5N5E1L1 + H5N5E2 + H5N5F1E1L1 + H…	A2SB = ( H4N5S1 + H4N5F1S1 + H5N5S1 + H5N5F1S1 ) / ( H4N4S1 + H4N4F1S1 + H5N4S1 + H4N5S1 + H4N4F2S1 + H5N4F1S1 + H4N5F1S1 + H5N5S1 + H5N4S2 + H5N4F2S1 + H5N5F1S1 + H5N4F1S2 )	0.059992	0.0654502	0.428272	0.369592	0.0682978	0.0870679	0.0925281	0.0801051	0.0953052	0.087049	0.0981204	0.0493876	0.0950594	0.0957481	0.15215	0.109826	0.0830847	0.0767823	0.0875286	0.108002	0.0550899	0.066568	0.0471853	0.122172	0.0872416	0.104962	0.0823984	0.0948488	0.0910725	0.0561261	0.0867224	0.192499	0.570604	0.558819	0.190512	0.193708	0.275586	0.220255	0.173086	0.248339	0.303972		0.264019	0.230098	0.256106
A2F0S0B	Bisection within afucosylated non-sialylated diantennary glycans		A2F0S0B = ( H3N5 + H4N5 + H5N5 ) / ( H3N4 + H4N4 + H3N5 + H5N4 + H4N5 + H5N5 )	A2F0S0B = ( H3N5 + H4N5 + H5N5 ) / ( H3N4 + H4N4 + H3N5 + H5N4 + H4N5 + H5N5 )	0.333228	0.171381	0.387128	0.346285	0.0855338	0.387205	0.412095	0.450825	0.33778	0.556742	0.460616	0.283059	0.393523	0.332832	0.388636	0.312237	0.488099	0.390805	0.451335	0.379323	0.377668	0.328933	0.337634	0.343626	0.374439	0.418	0.361166	0.367116	0.299096	0.350572	0.285048	0.0970215	0.519202	0.457876	0.302854	0.223597	0.226196	0.576167	0.556688	0.64074	0.331945		0.20308	0.134329	0.286043
A2F0SB	Bisection within afucosylated sialylated diantennary glycans		A2F0SB = ( H4N5L1 + H4N5E1 + H5N5E1 + H5N5E1L1 + H5N5E2 ) / ( H4N4L1 + H4N4E1 + H5N4L1 + H4N5L1 + H5N4E1 + H4N5E1 + H5N5E1 + H5N4L2 + H5N4E1L1 + H5N4E2 + H5N5E1L1 + H5N5E2 )	A2F0SB = ( H4N5S1 + H5N5S1 ) / ( H4N4S1 + H5N4S1 + H4N5S1 + H5N5S1 + H5N4S2 )	0.0154394	0.0563386	0.324581	0.249975	0.00558426	0.0178142	0.0140521	0.0211568	0.0453236	0.0299527	0.0334002	0.0106821	0.0406539	0.0381473	0.0623665	0.0506229	0.0232786	0.0192694	0.0379576	0.0338118	0.0111935	0.0206111	0.0102657	0.0257789	0.0127758	0.0189591	0.0155402	0.0187122	0.0189864	0.0104725	0.0214478	0.187105	0.410202	0.330854	0.150435	0.191852	0.215803	0.209281	0.196946	0.142038	0.229556		0.237166	0.208557	0.28391
A2FS0B	Bisection within fucosylated non-sialylated diantennary glycans		A2FS0B = ( H3N5F1 + H4N5F1 + H5N5F1 + H5N5F2 ) / ( H3N4F1 + H4N4F1 + H3N5F1 + H5N4F1 + H4N5F1 + H5N4F2 + H5N5F1 + H5N5F2 )	A2FS0B = ( H3N5F1 + H4N5F1 + H4N5F2 + H5N5F1 + H5N5F2 ) / ( H3N4F1 + H4N4F1 + H3N5F1 + H5N4F1 + H4N5F1 + H4N5F2 + H5N5F1 + H5N5F2 )	0.196956	1	0.495104	0.45867	0.256576	0.168222	0.227423	0.202787	0.212727	0.249571	0.167812	0.180382	0.201558	0.265823	0.244138	0.27339	0.21481	0.226786	0.274597	0.239718	0.164151	0.146035	0.184008	0.174976	0.173507	0.289404	0.205857	0.197844	0.201844	0.141962	0.098848	0.487266	0.30267	0.264671	0.181656	0.129677	0.180214	0.131446	0.0941923	0.167913	0.131745		0.144273	0.198577	0.148445
A2FSB	Bisection within fucosylated sialylated diantennary glycans		A2FSB = ( H4N5F1L1 + H4N5F1E1 + H5N5F1E1 + H5N5F1L1 + H5N5F1E1L1 + H5N5F1E2 + H5N5F2L2 ) / ( H4N4F1L1 + H4N4F1E1 + H5N4F1L1 + H4N5F1L1 + H5N4F1E1 + H4N5F1E1 + H4N4F2L1 + H5N5F1E1 + H5N4F1L2 + H5N4F1E1L1 + H5N5F1L1 + H5N4F1E2 + H5N5F1E1L1 + H5N5F1E2 + H5N5F2L2 )	A2FSB = ( H4N5F1S1 + H5N5F1S1 ) / ( H4N4F1S1 + H4N4F2S1 + H5N4F1S1 + H4N5F1S1 + H5N4F2S1 + H5N5F1S1 + H5N4F1S2 )	0.134027	0.443493	0.606415	0.628463	0.281167	0.265667	0.36718	0.307344	0.256159	0.307223	0.286123	0.215768	0.285157	0.294593	0.350233	0.292817	0.264314	0.259904	0.251774	0.344867	0.25595	0.284307	0.238571	0.374065	0.350454	0.392756	0.298753	0.35111	0.357122	0.241126	0.120211	0.662468	0.606517	0.60463	0.20058	0.193976	0.287208	0.221844	0.170482	0.282045	0.31895		0.269739	0.23801	0.252787
Galactosylation
CG	Galactosylation within all complex glycans		CG = ( H3N3 + H3N3F1 + H4N3 + H4N3F1 + H3N3E1 + H4N4 + H4N3L1 + H4N3E1 + H4N4F1 + H5N4 + H4N5 + H4N3F1L1 + H4N3F1E1 + H4N4L1 + H5N4F1 + H4N4E1 + H4N5F1 + H5N5 + H4N4F1L1 + H5N4L1 + H4N4F1E1 + H5N4F2 + H4N5L1 + H5N4E1 + H5N5F1 + H4N5E1 + H4N6F1 + H5N4F1L1 + H4N5F1L1 + H5N4F1E1 + H6N5 + H5N5F2 + H4N5F1E1 + H5N5E1 + H5N4L2 + H4N4F2L1 + H4N6E1 + H5N4E1L1 + H5N4E2 + H4N6F1L1 + H5N5F1E1 + H6N5E1 + H5N4…	CG = ( H3N3 + H3N3F1 + H4N3 + H4N3F1 + H4N4 + H4N3S1 + H4N4F1 + H5N4 + H4N5 + H4N3F1S1 + H4N4S1 + H5N4F1 + H4N5F1 + H5N5 + H4N4F1S1 + H5N4S1 + H4N5S1 + H4N5F2 + H5N5F1 + H4N4F2S1 + H5N4F1S1 + H4N5F1S1 + H5N5S1 + H5N5F2 + H5N4S2 + H5N4F2S1 + H5N5F1S1 + H5N4F1S2 ) / ( H3N3 + H3N3F1 + H4N3 + H3N4 + H4N3F1 + H3N4F1 + H4N4 + H3N5 + H4N3S1 + H4N4F1 + H5N4 + H3N5F1 + H4N5 + H4N3F1S1 + H4N4S1 + H5N4F1 + …	0.985632	0.97449	0.503424	0.47884	0.968981	0.991847	0.982535	0.943228	0.951979	0.946129	0.91943	0.98495	0.955855	0.957932	0.967826	0.970085	0.964468	0.974005	0.955308	0.962128	0.98012	0.966313	0.984984	0.976548	0.969119	0.968302	0.98342	0.977019	0.984343	0.979256	0.986991	0.781957	0.161779	0.160185	0.847641	0.923308	0.847181	0.720376	0.769987	0.647119	0.729348		0.777763	0.746689	0.839295
A1G	Galactosylation per antenna within monoantennary glycans		A1G = ( 0/1 * ( H3N3 + H3N3F1 ) + 1/1 * ( H4N3 + H4N3F1 + H3N3E1 + H4N3L1 + H4N3E1 + H4N3F1L1 + H4N3F1E1 ) ) / ( H3N3 + H3N3F1 + H4N3 + H4N3F1 + H3N3E1 + H4N3L1 + H4N3E1 + H4N3F1L1 + H4N3F1E1 )	A1G = ( 0/1 * ( H3N3 + H3N3F1 ) + 1/1 * ( H4N3 + H4N3F1 + H4N3S1 + H4N3F1S1 ) ) / ( H3N3 + H3N3F1 + H4N3 + H4N3F1 + H4N3S1 + H4N3F1S1 )	0.995513	1	0.386292	0.357646	0.911579	0.962877	0.93135	0.896044	0.893563	0.90483	0.872129	1	0.923525	0.935628	0.930967	0.931852	0.938803	0.935554	0.924285	0.914343	0.959328	0.935591	0.955869	0.940903	0.942825	0.945496	0.950355	0.944924	0.95755	0.947733	0.990001	1	0.469035	0.579424	0.727565	0.924472	0.869476	0.753627	0.733865	0.624423	0.659826		0	0	0.801547
A2G	Galactosylation per antenna within diantennary glycans		A2G = ( 0/2 * ( H3N4 + H3N4F1 + H3N5 + H3N5F1 ) + 1/2 * ( H4N4 + H4N4F1 + H4N5 + H4N4L1 + H4N4E1 + H4N5F1 + H4N4F1L1 + H4N4F1E1 + H4N5L1 + H4N5E1 + H4N5F1L1 + H4N5F1E1 + H4N4F2L1 ) + 2/2 * ( H5N4 + H5N4F1 + H5N5 + H5N4L1 + H5N4F2 + H5N4E1 + H5N5F1 + H5N4F1L1 + H5N4F1E1 + H5N5F2 + H5N5E1 + H5N4L2 + H5N4E1L1 + H5N4E2 + H5N5F1E1 + H5N4F1L2 + H5N4F1E1L1 + H5N5F1L1 + H5N4F1E2 + H5N5E1L1 + H5N5E2 + H5N…	A2G = ( 0/2 * ( H3N4 + H3N4F1 + H3N5 + H3N5F1 ) + 1/2 * ( H4N4 + H4N4F1 + H4N5 + H4N4S1 + H4N5F1 + H4N4F1S1 + H4N5S1 + H4N5F2 + H4N4F2S1 + H4N5F1S1 ) + 2/2 * ( H5N4 + H5N4F1 + H5N5 + H5N4S1 + H5N5F1 + H5N4F1S1 + H5N5S1 + H5N5F2 + H5N4S2 + H5N4F2S1 + H5N5F1S1 + H5N4F1S2 ) ) / ( H3N4 + H3N4F1 + H4N4 + H3N5 + H4N4F1 + H5N4 + H3N5F1 + H4N5 + H4N4S1 + H5N4F1 + H4N5F1 + H5N5 + H4N4F1S1 + H5N4S1 + H4N5S…	0.925915	0.926175	0.318678	0.29435	0.909569	0.959742	0.944205	0.869942	0.85393	0.864936	0.808427	0.928924	0.866584	0.883674	0.870869	0.878847	0.904504	0.915744	0.896205	0.888905	0.934939	0.904808	0.944683	0.916372	0.910205	0.91355	0.937327	0.922006	0.937076	0.937627	0.865918	0.609927	0.0905918	0.0905071	0.667873	0.764883	0.67137	0.529618	0.568487	0.462121	0.528728		0.576036	0.55198	0.649296
A3G	Galactosylation per antenna within triantennary glycans		A3G = ( 0/3 * (0) + 1/3 * (0) + 2/3 * (0) + 3/3 * ( H6N5 + H6N5E1 + H6N5F1E1 + H6N5E1L1 + H6N5E2 + H6N5F1E1L1 + H6N5F1L2 + H6N5F1E2 + H6N5E1L2 + H6N5E2L1 + H6N5E3 + H6N5F1E1L2 + H6N5F1E2L1 + H6N5F1E3 + H6N5F1L3 + H6N5F2E1L2 + H6N5F2E2L1 ) ) / ( H6N5 + H6N5E1 + H6N5F1E1 + H6N5E1L1 + H6N5E2 + H6N5F1E1L1 + H6N5F1L2 + H6N5F1E2 + H6N5E1L2 + H6N5E2L1 + H6N5E3 + H6N5F1E1L2 + H6N5F1E2L1 + H6N5F1E3 + H6N5…	not applicable	1	1	1	1	1	1	1	1	1	1	1	1	1	1	1	1	1	1	1	1	1	1	1	1	1	1	1	1	1	1	1	1	n.a.	n.a.	1	1	1	n.a.	n.a.	1	1		n.a.	n.a.	1
A4G	Galactosylation per antenna within tetra-antennary glycans		A4G = ( 0/4 * ( H3N6F1 ) + 1/4 * ( H4N6F1 + H4N6E1 + H4N6F1L1 + H4N6F1E1 ) + 2/4 * ( H5N6F1L1 + H5N6F1E1L1 ) + 3/4 * (0) + 4/4 * ( H7N6E1 + H7N6E2 + H7N6E1L2 + H7N6E2L1 + H7N6E3 + H7N6F1E1L2 + H7N6F1E2L1 + H7N6E1L3 + H7N6F2E1L2 + H7N6E2L2 + H7N6E3L1 + H7N6F1E1L3 + H7N6F1E2L2 + H7N6F1E3L1 + H7N6F2E1L3 + H7N6F2E2L2 + H7N6F3E1L3 ) ) / ( H3N6F1 + H4N6F1 + H4N6E1 + H4N6F1L1 + H4N6F1E1 + H5N6F1L1 + H5N…	not applicable	0.50194	0.909973	0.273166	0.292397	0.670753	0.94784	0.900237	0.763408	0.858927	0.780099	0.798346	0.556905	0.867201	0.773214	0.704394	0.705364	0.78763	0.831919	0.819728	0.862663	0.92151	0.822496	0.888427	0.803182	0.901545	0.878936	0.851128	0.870009	0.728767	0.837238	n.a.	n.a.	n.a.	n.a.	n.a.	n.a.	n.a.	n.a.	n.a.	n.a.	n.a.		n.a.	n.a.	n.a.
A1F0G	Galactosylation per antenna within afucosylated monoantennary glycans		A1F0G = ( 0/1 * ( H3N3 ) + 1/1 * ( H4N3 + H3N3E1 + H4N3L1 + H4N3E1 ) ) / ( H3N3 + H4N3 + H3N3E1 + H4N3L1 + H4N3E1 )	A1F0G = ( 0/1 * ( H3N3 ) + 1/1 * ( H4N3 + H4N3S1 ) ) / ( H3N3 + H4N3 + H4N3S1 )	1	1	0.386292	0.357646	1	1	1	0.950578	0.947411	0.954463	0.952575	1	1	1	1	1	1	1	1	1	1	1	1	1	1	1	1	1	1	1	1	1	n.a.	n.a.	n.a.	n.a.	n.a.	n.a.	n.a.	n.a.	n.a.		n.a.	n.a.	n.a.
A2F0G	Galactosylation per antenna within afucosylated diantennary glycans		A2F0G = ( 0/2 * ( H3N4 + H3N5 ) + 1/2 * ( H4N4 + H4N5 + H4N4L1 + H4N4E1 + H4N5L1 + H4N5E1 ) + 2/2 * ( H5N4 + H5N5 + H5N4L1 + H5N4E1 + H5N5E1 + H5N4L2 + H5N4E1L1 + H5N4E2 + H5N5E1L1 + H5N5E2 ) ) / ( H3N4 + H4N4 + H3N5 + H5N4 + H4N5 + H4N4L1 + H4N4E1 + H5N5 + H5N4L1 + H4N5L1 + H5N4E1 + H4N5E1 + H5N5E1 + H5N4L2 + H5N4E1L1 + H5N4E2 + H5N5E1L1 + H5N5E2 )	A2F0G = ( 0/2 * ( H3N4 + H3N5 ) + 1/2 * ( H4N4 + H4N5 + H4N4S1 + H4N5S1 ) + 2/2 * ( H5N4 + H5N5 + H5N4S1 + H5N5S1 + H5N4S2 ) ) / ( H3N4 + H4N4 + H3N5 + H5N4 + H4N5 + H4N4S1 + H5N5 + H5N4S1 + H4N5S1 + H5N5S1 + H5N4S2 )	0.98808	0.926443	0.421701	0.357467	0.993203	0.996756	0.995783	0.953782	0.914345	0.961399	0.950007	0.980404	0.950047	0.955579	0.910404	0.907509	0.970915	0.989082	0.962482	0.954508	0.989247	0.986084	0.988021	0.984651	0.9896	0.989154	0.988618	0.988267	0.985497	0.988229	0.959323	0.6074	0.216664	0.177785	0.853809	0.929432	0.900533	0.933574	0.929144	0.784412	0.770838		0.734346	0.697755	0.862328
A3F0G	Galactosylation per antenna within afucosylated triantennary glycans		A3F0G = ( 0/3 * (0) + 1/3 * (0) + 2/3 * (0) + 3/3 * ( H6N5 + H6N5E1 + H6N5E1L1 + H6N5E2 + H6N5E1L2 + H6N5E2L1 + H6N5E3 ) ) / ( H6N5 + H6N5E1 + H6N5E1L1 + H6N5E2 + H6N5E1L2 + H6N5E2L1 + H6N5E3 )	not applicable	1	1	1	1	1	1	1	1	1	1	1	1	1	1	1	1	1	1	1	1	1	1	1	1	1	1	1	1	1	1	1	1	n.a.	n.a.	1	1	1	n.a.	n.a.	1	1		n.a.	n.a.	n.a.
A4F0G	Galactosylation per antenna within afucosylated tetra-antennary glycans		A4F0G = ( 0/4 * (0) + 1/4 * ( H4N6E1 ) + 2/4 * (0) + 3/4 * (0) + 4/4 * ( H7N6E1 + H7N6E2 + H7N6E1L2 + H7N6E2L1 + H7N6E3 + H7N6E1L3 + H7N6E2L2 + H7N6E3L1 ) ) / ( H4N6E1 + H7N6E1 + H7N6E2 + H7N6E1L2 + H7N6E2L1 + H7N6E3 + H7N6E1L3 + H7N6E2L2 + H7N6E3L1 )	not applicable	1	1	0.386041	0.334843	1	1	1	0.953448	0.950871	1	1	1	1	1	1	1	1	1	1	1	1	1	1	1	1	1	1	1	1	1	n.a.	n.a.	n.a.	n.a.	n.a.	n.a.	n.a.	n.a.	n.a.	n.a.	n.a.		n.a.	n.a.	n.a.
A1FG	Galactosylation per antenna within fucosylated monoantennary glycans		A1FG = ( 0/1 * ( H3N3F1 ) + 1/1 * ( H4N3F1 + H4N3F1L1 + H4N3F1E1 ) ) / ( H3N3F1 + H4N3F1 + H4N3F1L1 + H4N3F1E1 )	A1FG = ( 0/1 * ( H3N3F1 ) + 1/1 * ( H4N3F1 + H4N3F1S1 ) ) / ( H3N3F1 + H4N3F1 + H4N3F1S1 )	0.990065	n.a.	n.a.	n.a.	0.52116	0.925992	0.848208	0.707868	0.696519	0.778444	0.71714	1	0.781611	0.765183	0.840537	0.814281	0.785143	0.672381	0.3814	0.428825	0.803672	0.736889	0.77911	0.807442	0.783473	0.817191	0.822642	0.81298	0.824319	0.775699	0.988209	n.a.	0.469035	0.579424	0.727565	0.924472	0.869476	0.753627	0.733865	0.624423	0.659826		0	0	0.801547
A2FG	Galactosylation per antenna within fucosylated diantennary glycans		A2FG = ( 0/2 * ( H3N4F1 + H3N5F1 ) + 1/2 * ( H4N4F1 + H4N5F1 + H4N4F1L1 + H4N4F1E1 + H4N5F1L1 + H4N5F1E1 + H4N4F2L1 ) + 2/2 * ( H5N4F1 + H5N4F2 + H5N5F1 + H5N4F1L1 + H5N4F1E1 + H5N5F2 + H5N5F1E1 + H5N4F1L2 + H5N4F1E1L1 + H5N5F1L1 + H5N4F1E2 + H5N5F1E1L1 + H5N5F1E2 + H5N5F2L2 ) ) / ( H3N4F1 + H4N4F1 + H3N5F1 + H5N4F1 + H4N5F1 + H4N4F1L1 + H4N4F1E1 + H5N4F2 + H5N5F1 + H5N4F1L1 + H4N5F1L1 + H5N4F1E1…	A2FG = ( 0/2 * ( H3N4F1 + H3N5F1 ) + 1/2 * ( H4N4F1 + H4N5F1 + H4N4F1S1 + H4N5F2 + H4N4F2S1 + H4N5F1S1 ) + 2/2 * ( H5N4F1 + H5N5F1 + H5N4F1S1 + H5N5F2 + H5N4F2S1 + H5N5F1S1 + H5N4F1S2 ) ) / ( H3N4F1 + H4N4F1 + H3N5F1 + H5N4F1 + H4N5F1 + H4N4F1S1 + H4N5F2 + H5N5F1 + H4N4F2S1 + H5N4F1S1 + H4N5F1S1 + H5N5F2 + H5N4F2S1 + H5N5F1S1 + H5N4F1S2 )	0.853818	0.915519	0.235836	0.227528	0.774905	0.888865	0.825132	0.694274	0.732169	0.675227	0.636128	0.82543	0.719789	0.744231	0.815334	0.819643	0.779315	0.777466	0.753566	0.764506	0.787365	0.714828	0.808245	0.807938	0.758224	0.755326	0.829309	0.796546	0.82835	0.813084	0.830628	0.812778	0.0806139	0.0833677	0.64928	0.751398	0.649126	0.511867	0.55398	0.438049	0.506033		0.562435	0.524437	0.636987
A3FG	Galactosylation per antenna within fucosylated triantennary glycans		A3FG = ( 0/3 * (0) + 1/3 * (0) + 2/3 * (0) + 3/3 * ( H6N5F1E1 + H6N5F1E1L1 + H6N5F1L2 + H6N5F1E2 + H6N5F1E1L2 + H6N5F1E2L1 + H6N5F1E3 + H6N5F1L3 + H6N5F2E1L2 + H6N5F2E2L1 ) ) / ( H6N5F1E1 + H6N5F1E1L1 + H6N5F1L2 + H6N5F1E2 + H6N5F1E1L2 + H6N5F1E2L1 + H6N5F1E3 + H6N5F1L3 + H6N5F2E1L2 + H6N5F2E2L1 )	not applicable	1	n.a.	1	1	1	1	1	1	1	1	1	1	1	1	1	1	1	1	1	1	1	1	1	1	1	1	1	1	1	1	1	n.a.	n.a.	n.a.	1	1	1	n.a.	n.a.	n.a.	n.a.		n.a.	n.a.	1
A4FG	Galactosylation per antenna within fucosylated tetra-antennary glycans		A4FG = ( 0/4 * ( H3N6F1 ) + 1/4 * ( H4N6F1 + H4N6F1L1 + H4N6F1E1 ) + 2/4 * ( H5N6F1L1 + H5N6F1E1L1 ) + 3/4 * (0) + 4/4 * ( H7N6F1E1L2 + H7N6F1E2L1 + H7N6F2E1L2 + H7N6F1E1L3 + H7N6F1E2L2 + H7N6F1E3L1 + H7N6F2E1L3 + H7N6F2E2L2 + H7N6F3E1L3 ) ) / ( H3N6F1 + H4N6F1 + H4N6F1L1 + H4N6F1E1 + H5N6F1L1 + H5N6F1E1L1 + H7N6F1E1L2 + H7N6F1E2L1 + H7N6F2E1L2 + H7N6F1E1L3 + H7N6F1E2L2 + H7N6F1E3L1 + H7N6F2E1L3 …	not applicable	0.36042	0.25	0.242766	0.283048	0.25	0.897341	0.780654	0.567886	0.776696	0.465819	0.444121	0.25	0.443155	0.506523	0.289983	0.296306	0.471809	0.72389	0.460399	0.674251	0.768806	0.642713	0.717021	0.499358	0.660054	0.556889	0.510096	0.580216	0.37027	0.611125	n.a.	n.a.	n.a.	n.a.	n.a.	n.a.	n.a.	n.a.	n.a.	n.a.	n.a.		n.a.	n.a.	n.a.
A2S0G	Galactosylation per antenna within non-sialylated diantennary glycans		A2S0G = ( 0/2 * ( H3N4 + H3N4F1 + H3N5 + H3N5F1 ) + 1/2 * ( H4N4 + H4N4F1 + H4N5 + H4N5F1 ) + 2/2 * ( H5N4 + H5N4F1 + H5N5 + H5N4F2 + H5N5F1 + H5N5F2 ) ) / ( H3N4 + H3N4F1 + H4N4 + H3N5 + H4N4F1 + H5N4 + H3N5F1 + H4N5 + H5N4F1 + H4N5F1 + H5N5 + H5N4F2 + H5N5F1 + H5N5F2 )	A2S0G = ( 0/2 * ( H3N4 + H3N4F1 + H3N5 + H3N5F1 ) + 1/2 * ( H4N4 + H4N4F1 + H4N5 + H4N5F1 + H4N5F2 ) + 2/2 * ( H5N4 + H5N4F1 + H5N5 + H5N5F1 + H5N5F2 ) ) / ( H3N4 + H3N4F1 + H4N4 + H3N5 + H4N4F1 + H5N4 + H3N5F1 + H4N5 + H5N4F1 + H4N5F1 + H5N5 + H4N5F2 + H5N5F1 + H5N5F2 )	0.640104	0.522159	0.0721384	0.0696809	0.649826	0.653209	0.569904	0.413647	0.41519	0.42439	0.43641	0.723801	0.511131	0.512389	0.575933	0.551394	0.501376	0.524791	0.396625	0.501232	0.54368	0.496833	0.5808	0.581629	0.532327	0.44196	0.59168	0.58798	0.627174	0.584846	0.674053	0.474021	0.0329022	0.0314414	0.578562	0.615075	0.515893	0.404794	0.438894	0.356009	0.397678		0.456661	0.452555	0.538511
A2F0S0G	Galactosylation per antenna within afucosylated non-sialylated diantennary glycans		A2F0S0G = ( 0/2 * ( H3N4 + H3N5 ) + 1/2 * ( H4N4 + H4N5 ) + 2/2 * ( H5N4 + H5N5 ) ) / ( H3N4 + H4N4 + H3N5 + H5N4 + H4N5 + H5N5 )	A2F0S0G = ( 0/2 * ( H3N4 + H3N5 ) + 1/2 * ( H4N4 + H4N5 ) + 2/2 * ( H5N4 + H5N5 ) ) / ( H3N4 + H4N4 + H3N5 + H5N4 + H4N5 + H5N5 )	0.922344	0.512151	0.0881002	0.0741876	0.862823	0.806398	0.793953	0.323126	0.240304	0.584566	0.609209	0.801888	0.547968	0.56471	0.50873	0.485628	0.655372	0.667049	0.509762	0.495499	0.650202	0.597552	0.628627	0.637831	0.621921	0.633577	0.654773	0.640274	0.691201	0.669407	0.829012	0.470552	0.0990353	0.0723435	0.68458	0.747023	0.725735	0.873962	0.874486	0.488512	0.627692		0.486719	0.561038	0.710478
A2FS0G	Galactosylation per antenna within fucosylated non-sialylated diantennary glycans		A2FS0G = ( 0/2 * ( H3N4F1 + H3N5F1 ) + 1/2 * ( H4N4F1 + H4N5F1 ) + 2/2 * ( H5N4F1 + H5N4F2 + H5N5F1 + H5N5F2 ) ) / ( H3N4F1 + H4N4F1 + H3N5F1 + H5N4F1 + H4N5F1 + H5N4F2 + H5N5F1 + H5N5F2 )	A2FS0G = ( 0/2 * ( H3N4F1 + H3N5F1 ) + 1/2 * ( H4N4F1 + H4N5F1 + H4N5F2 ) + 2/2 * ( H5N4F1 + H5N5F1 + H5N5F2 ) ) / ( H3N4F1 + H4N4F1 + H3N5F1 + H5N4F1 + H4N5F1 + H4N5F2 + H5N5F1 + H5N5F2 )	0.579061	0.83743	0.0647297	0.0665464	0.625362	0.648467	0.559999	0.426686	0.456806	0.411237	0.423565	0.714752	0.506906	0.502573	0.586308	0.567594	0.486916	0.513466	0.382548	0.501967	0.535536	0.488048	0.575759	0.576508	0.527726	0.426974	0.585841	0.58468	0.62046	0.57857	0.642312	0.743633	0.0285466	0.0285503	0.572314	0.610292	0.505853	0.398195	0.432341	0.352146	0.38322		0.455218	0.436485	0.532178
Sialylation
S	Sialylation within total spectrum		S = ( ( 0/1 * ( H3N3 + H3N3F1 + H4N3 + H4N3F1 + H4N3L1 + H4N3F1L1 ) + 1/1 * ( H3N3E1 + H4N3E1 + H4N3F1E1 ) ) + ( 0/2 * ( H3N4 + H3N4F1 + H4N4 + H3N5 + H4N4F1 + H5N4 + H3N5F1 + H4N5 + H4N4L1 + H5N4F1 + H4N5F1 + H5N5 + H4N4F1L1 + H5N4L1 + H5N4F2 + H4N5L1 + H5N5F1 + H5N4F1L1 + H4N5F1L1 + H5N5F2 + H5N4L2 + H4N4F2L1 + H5N4F1L2 + H5N5F1L1 + H5N5F2L2 ) + 1/2 * ( H4N4E1 + H4N4F1E1 + H5N4E1 + H4N5E1 + H5N…	S = ( ( 0/1 * ( H3N3 + H3N3F1 + H4N3 + H4N3F1 ) + 1/1 * ( H4N3S1 + H4N3F1S1 ) ) + ( 0/2 * ( H3N4 + H3N4F1 + H4N4 + H3N5 + H4N4F1 + H5N4 + H3N5F1 + H4N5 + H5N4F1 + H4N5F1 + H5N5 + H4N5F2 + H5N5F1 + H5N5F2 ) + 1/2 * ( H4N4S1 + H4N4F1S1 + H5N4S1 + H4N5S1 + H4N4F2S1 + H5N4F1S1 + H4N5F1S1 + H5N5S1 + H5N4F2S1 + H5N5F1S1 ) + 2/2 * ( H5N4S2 + H5N4F1S2 ) ) + ( 0/3 * (0) + 1/3 * (0) + 2/3 * (0) + 3/3 * (0)…	0.845645	0.795351	0.266194	0.240064	0.580433	0.85392	0.833706	0.725228	0.736568	0.697499	0.608125	0.646528	0.661805	0.68871	0.643683	0.673417	0.716153	0.790704	0.738551	0.697096	0.79871	0.760529	0.808819	0.737921	0.754768	0.787404	0.795806	0.751017	0.75083	0.782503	0.780718	0.212399	0.0568664	0.0573047	0.144046	0.342621	0.288899	0.163809	0.179402	0.129786	0.16743		0.167645	0.133744	0.175301
L	α2,3 linked sialic acid within total spectrum		L = ( ( 0/1 * ( H3N3 + H3N3F1 + H4N3 + H4N3F1 + H3N3E1 + H4N3E1 + H4N3F1E1 ) + 1/1 * ( H4N3L1 + H4N3F1L1 ) ) + ( 0/2 * ( H3N4 + H3N4F1 + H4N4 + H3N5 + H4N4F1 + H5N4 + H3N5F1 + H4N5 + H5N4F1 + H4N4E1 + H4N5F1 + H5N5 + H4N4F1E1 + H5N4F2 + H5N4E1 + H5N5F1 + H4N5E1 + H5N4F1E1 + H5N5F2 + H4N5F1E1 + H5N5E1 + H5N4E2 + H5N5F1E1 + H5N4F1E2 + H5N5E2 + H5N5F1E2 ) + 1/2 * ( H4N4L1 + H4N4F1L1 + H5N4L1 + H4N5L…	not applicable	0.0921024	0.136901	0.0466166	0.0466178	0.0410602	0.119275	0.110271	0.0958531	0.116692	0.12295	0.079458	0.0442907	0.110396	0.082777	0.0931837	0.105487	0.108335	0.118331	0.131408	0.117975	0.140649	0.10184	0.125711	0.108605	0.109862	0.100536	0.138885	0.0872964	0.0959279	0.120013	0.0261505	0.0074701	0	0	0.00178099	0.00382995	0.00392973	0.002096	0.00155094	0.00423431	0.00327651		0.00389988	0.00260815	0.00154226
E	α2,6 linked sialic acid within total spectrum		E = ( ( 0/1 * ( H3N3 + H3N3F1 + H4N3 + H4N3F1 + H4N3L1 + H4N3F1L1 ) + 1/1 * ( H3N3E1 + H4N3E1 + H4N3F1E1 ) ) + ( 0/2 * ( H3N4 + H3N4F1 + H4N4 + H3N5 + H4N4F1 + H5N4 + H3N5F1 + H4N5 + H4N4L1 + H5N4F1 + H4N5F1 + H5N5 + H4N4F1L1 + H5N4L1 + H5N4F2 + H4N5L1 + H5N5F1 + H5N4F1L1 + H4N5F1L1 + H5N5F2 + H5N4L2 + H4N4F2L1 + H5N4F1L2 + H5N5F1L1 + H5N5F2L2 ) + 1/2 * ( H4N4E1 + H4N4F1E1 + H5N4E1 + H4N5E1 + H5N…	not applicable	0.753542	0.65845	0.219578	0.193446	0.539373	0.734645	0.723435	0.629375	0.619876	0.574549	0.528667	0.602238	0.551409	0.605933	0.5505	0.567931	0.607818	0.672373	0.607143	0.579121	0.658061	0.658689	0.683108	0.629316	0.644907	0.686869	0.656921	0.66372	0.654903	0.662491	0.754568	0.204929	0.0568664	0.0573047	0.142265	0.338791	0.284969	0.161713	0.177851	0.125551	0.164153		0.163745	0.131136	0.173759
CS	Sialylation within complex type glycans		CS = ( H3N3E1 + H4N3L1 + H4N3E1 + H4N3F1L1 + H4N3F1E1 + H4N4L1 + H4N4E1 + H4N4F1L1 + H5N4L1 + H4N4F1E1 + H4N5L1 + H5N4E1 + H4N5E1 + H5N4F1L1 + H4N5F1L1 + H5N4F1E1 + H4N5F1E1 + H5N5E1 + H5N4L2 + H4N4F2L1 + H4N6E1 + H5N4E1L1 + H5N4E2 + H4N6F1L1 + H5N5F1E1 + H6N5E1 + H5N4F1L2 + H4N6F1E1 + H5N4F1E1L1 + H5N5F1L1 + H5N4F1E2 + H5N5E1L1 + H5N6F1L1 + H6N5F1E1 + H5N5E2 + H5N5F1E1L1 + H6N5E1L1 + H5N5F1E2 + …	CS = ( H4N3S1 + H4N3F1S1 + H4N4S1 + H4N4F1S1 + H5N4S1 + H4N5S1 + H4N4F2S1 + H5N4F1S1 + H4N5F1S1 + H5N5S1 + H5N4S2 + H5N4F2S1 + H5N5F1S1 + H5N4F1S2 ) / ( H3N3 + H3N3F1 + H4N3 + H3N4 + H4N3F1 + H3N4F1 + H4N4 + H3N5 + H4N3S1 + H4N4F1 + H5N4 + H3N5F1 + H4N5 + H4N3F1S1 + H4N4S1 + H5N4F1 + H4N5F1 + H5N5 + H4N4F1S1 + H5N4S1 + H4N5S1 + H4N5F2 + H5N5F1 + H4N4F2S1 + H5N4F1S1 + H4N5F1S1 + H5N5S1 + H5N5F2 + …	0.898033	0.899757	0.422777	0.395117	0.791068	0.934432	0.917962	0.846753	0.867472	0.845531	0.74535	0.811441	0.821113	0.838668	0.831827	0.8683	0.870887	0.878738	0.888064	0.859237	0.908637	0.862231	0.917786	0.863587	0.86482	0.897823	0.901012	0.866565	0.881879	0.897382	0.843191	0.306198	0.094543	0.0937731	0.246848	0.479433	0.397246	0.253241	0.286667	0.197127	0.248284		0.255677	0.213351	0.271029
HyS	Sialylation within hybrid type glycans		HyS = ( 1/1 * ( H5N3L1 + H5N3E1 + H6N3L1 + H5N3F1E1 + H6N3E1 + H6N3F1L1 + H6N3F1E1 + H7N3E1 + H6N4E1 ) ) / ( H5N3 + H5N3F1 + H6N3 + H5N3L1 + H5N3E1 + H6N4 + H6N3L1 + H5N3F1E1 + H6N3E1 + H6N4F1 + H6N3F1L1 + H6N3F1E1 + H7N3E1 + H7N4F1 + H6N4E1 + H6N4F1E1 + H7N4F1E1 )	HyS = ( H5N3S1 + H5N3F1S1 + H6N3S1 + H6N3F1S1 + H7N3S1 + H6N4S1 + H7N3F1S1 + H6N4F1S1 + H7N4F1S1 ) / (H5N3 + H5N3F1 + H5N3S1 + H6N3F1 + H6N4 + H5N3F1S1 + H6N3S1 + H6N4F1 + H6N3F1S1 + H7N3S1 + H6N4S1 + H7N4F1 + H7N3F1S1 + H6N4F1S1 + H7N4F1S1)	0.588579	0.81473	0.192814	0.174493	0.781631	0.93154	0.921842	0.822706	0.819529	0.820857	0.814735	0.779956	0.833158	0.844688	0.889922	0.860547	0.821349	0.847677	0.84497	0.884279	0.853272	0.758935	0.837254	0.765718	0.809056	0.796422	0.79141	0.793557	0.804078	0.852169	1	0.740099	0	0	0.328018	0.896925	0.824311	1	1	0.936518	0.679534		0	0	0
HyL	α2,3 linked sialic acid within hybrid type glycans		HyL = ( 1/1 * (H5N3L1 + H6N3L1 + H6N3F1L1 ) ) / ( H5N3 + H5N3F1 + H6N3 + H5N3L1 + H5N3E1 + H6N4 + H6N3L1 + H5N3F1E1 + H6N3E1 + H6N4F1 + H6N3F1L1 + H6N3F1E1 + H7N3E1 + H7N4F1 + H6N4E1 + H6N4F1E1 + H7N4F1E1 )	not applicable	0.0540322	0	0	0	0	0.0483302	0.057407	0	0	0.158904	0.209326	0.0919091	0.205254	0.252701	0.267627	0.297902	0.18232	0.18101	0.220984	0.167292	0	0	0	0	0	0	0	0	0	0	0	0	0	0	0	0	0	0	0	0	0		0	0	0
HyE	α2,6 linked sialic acid within hybrid type glycans		HyE = ( 1/1 * (H5N3E1 + H5N3F1E1 + H6N3E1 + H6N3F1E1 + H7N3E1 + H6N4E1 ) ) / ( H5N3 + H5N3F1 + H6N3 + H5N3L1 + H5N3E1 + H6N4 + H6N3L1 + H5N3F1E1 + H6N3E1 + H6N4F1 + H6N3F1L1 + H6N3F1E1 + H7N3E1 + H7N4F1 + H6N4E1 + H6N4F1E1 + H7N4F1E1 )	not applicable	0.534547	0.81473	0.192814	0.174493	0.781631	0.88321	0.864435	0.822706	0.819529	0.661954	0.605409	0.688047	0.627904	0.591986	0.622294	0.562646	0.639028	0.666667	0.623986	0.716987	0.853272	0.758935	0.837254	0.765718	0.809056	0.796422	0.79141	0.793557	0.804078	0.852169	1	0.740099	0	0	0.328018	0.896925	0.824311	1	1	0.936518	0.679534		0	0	0
Sialylation per antenna
A1S	Sialylation per antenna within monoantennary glycans		A1S = ( 0/1 * ( H3N3 + H3N3F1 + H4N3 + H4N3F1 ) + 1/1 * ( H3N3E1 + H4N3L1 + H4N3E1 + H4N3F1L1 + H4N3F1E1 ) ) / ( H3N3 + H3N3F1 + H4N3 + H4N3F1 + H3N3E1 + H4N3L1 + H4N3E1 + H4N3F1L1 + H4N3F1E1 )	A1S = ( 0/1 * ( H3N3 + H3N3F1 + H4N3 + H4N3F1 ) + 1/1 * ( H4N3S1 + H4N3F1S1 ) ) / ( H3N3 + H3N3F1 + H4N3 + H4N3F1 + H4N3S1 + H4N3F1S1 )	0.97968	0.939715	0	0	0.723231	0.962877	0.93135	0.858124	0.84712	0.810106	0.750863	0.804796	0.871344	0.888014	0.820949	0.819487	0.894118	0.901212	0.821295	0.785431	0.876412	0.815654	0.885333	0.839253	0.85408	0.876922	0.853666	0.845975	0.871779	0.859866	0.974861	0.770467	0	0	0.297475	0.829069	0.762946	0.359674	0.379103	0.287915	0.321824		0	0	0.351649
A2S	Sialylation per antenna within diantennary glycans		A2S = ( 0/2 * ( H3N4 + H3N4F1 + H4N4 + H3N5 + H4N4F1 + H5N4 + H3N5F1 + H4N5 + H5N4F1 + H4N5F1 + H5N5 + H5N4F2 + H5N5F1 + H5N5F2 ) + 1/2 * ( H4N4L1 + H4N4E1 + H4N4F1L1 + H5N4L1 + H4N4F1E1 + H4N5L1 + H5N4E1 + H4N5E1 + H5N4F1L1 + H4N5F1L1 + H5N4F1E1 + H4N5F1E1 + H5N5E1 + H4N4F2L1 + H5N5F1E1 + H5N5F1L1 ) + 2/2 * ( H5N4L2 + H5N4E1L1 + H5N4E2 + H5N4F1L2 + H5N4F1E1L1 + H5N4F1E2 + H5N5E1L1 + H5N5E2 + H5N…	A2S = ( 0/2 * ( H3N4 + H3N4F1 + H4N4 + H3N5 + H4N4F1 + H5N4 + H3N5F1 + H4N5 + H5N4F1 + H4N5F1 + H5N5 + H4N5F2 + H5N5F1 + H5N5F2 ) + 1/2 * ( H4N4S1 + H4N4F1S1 + H5N4S1 + H4N5S1 + H4N4F2S1 + H5N4F1S1 + H4N5F1S1 + H5N5S1 + H5N4F2S1 + H5N5F1S1 ) + 2/2 * ( H5N4S2 + H5N4F1S2 ) ) / ( H3N4 + H3N4F1 + H4N4 + H3N5 + H4N4F1 + H5N4 + H3N5F1 + H4N5 + H4N4S1 + H5N4F1 + H4N5F1 + H5N5 + H4N4F1S1 + H5N4S1 + H4N5S…	0.710411	0.7642	0.258738	0.234059	0.57478	0.83485	0.812579	0.704479	0.699341	0.670984	0.578796	0.646495	0.636427	0.671257	0.628757	0.662383	0.703315	0.76706	0.724493	0.678197	0.772237	0.739314	0.787306	0.70541	0.723743	0.764795	0.766142	0.726507	0.739486	0.761108	0.446394	0.199192	0.0573361	0.0578869	0.141168	0.300063	0.250856	0.159155	0.176389	0.126067	0.163979		0.168232	0.13421	0.17262
A3S	Sialylation per antenna within triantennary glycans		A3S = ( 0/3 * ( H6N5 ) + 1/3 * ( H6N5E1 + H6N5F1E1 ) + 2/3 * ( H6N5E1L1 + H6N5E2 + H6N5F1E1L1 + H6N5F1L2 + H6N5F1E2 ) + 3/3 * ( H6N5E1L2 + H6N5E2L1 + H6N5E3 + H6N5F1E1L2 + H6N5F1E2L1 + H6N5F1E3 + H6N5F1L3 + H6N5F2E1L2 + H6N5F2E2L1 ) ) / ( H6N5 + H6N5E1 + H6N5F1E1 + H6N5E1L1 + H6N5E2 + H6N5F1E1L1 + H6N5F1L2 + H6N5F1E2 + H6N5E1L2 + H6N5E2L1 + H6N5E3 + H6N5F1E1L2 + H6N5F1E2L1 + H6N5F1E3 + H6N5F1L3 +…	not applicable	0.857134	0.885642	0.867578	0.863774	0.650004	0.906616	0.90673	0.873969	0.890485	0.840231	0.81136	0.684355	0.791461	0.798062	0.768282	0.767914	0.795059	0.891481	0.824267	0.803196	0.887141	0.877519	0.894003	0.873856	0.887783	0.880677	0.912607	0.872637	0.853195	0.891848	1	0.780197	n.a.	n.a.	0.429951	0.670299	0.68307	n.a.	n.a.	0.782441	0.625354		n.a.	n.a.	0.333333
A4S	Sialylation per antenna within tetra-antennary glycans		A4S = ( 0/4 * ( H3N6F1 + H4N6F1 ) + 1/4 * ( H4N6E1 + H4N6F1L1 + H4N6F1E1 + H5N6F1L1 + H7N6E1 ) + 2/4 * ( H5N6F1E1L1 + H7N6E2 ) + 3/4 * ( H7N6E1L2 + H7N6E2L1 + H7N6E3 + H7N6F1E1L2 + H7N6F1E2L1 + H7N6F2E1L2 ) + 4/4 * ( H7N6E1L3 + H7N6E2L2 + H7N6E3L1 + H7N6F1E1L3 + H7N6F1E2L2 + H7N6F1E3L1 + H7N6F2E1L3 + H7N6F2E2L2 + H7N6F3E1L3 ) ) / ( H3N6F1 + H4N6F1 + H4N6E1 + H4N6F1L1 + H4N6F1E1 + H5N6F1L1 + H5N6F…	not applicable	0.50194	0.822311	0.217745	0.234917	0.269879	0.845661	0.809056	0.688827	0.768423	0.682684	0.672383	0.368721	0.751469	0.640308	0.563742	0.565141	0.669209	0.708324	0.694244	0.713178	0.79854	0.679463	0.755494	0.639317	0.773738	0.702948	0.735796	0.705492	0.616608	0.718027	n.a.	n.a.	n.a.	n.a.	n.a.	n.a.	n.a.	n.a.	n.a.	n.a.	n.a.		n.a.	n.a.	n.a.
A1F0S	Sialylation per antenna within afucosylated monoantennary glycans		A1F0S = ( 0/1 * ( H3N3 + H4N3 ) + 1/1 * ( H3N3E1 + H4N3L1 + H4N3E1 ) ) / ( H3N3 + H4N3 + H3N3E1 + H4N3L1 + H4N3E1 )	A1F0S = ( 0/1 * ( H3N3 + H4N3 ) + 1/1 * ( H4N3S1 ) ) / ( H3N3 + H4N3 + H4N3S1 )	0.993599	0.939715	0	0	0.887027	1	1	0.901668	0.888276	0.881029	0.877129	0.887997	0.919699	0.934404	0.91835	0.926303	0.937519	0.957249	0.935839	0.924	0.952693	0.932856	0.94816	0.934095	0.957822	0.959192	0.950812	0.946598	0.948614	0.950051	1	0.770467	n.a.	n.a.	n.a.	n.a.	n.a.	n.a.	n.a.	n.a.	n.a.		n.a.	n.a.	n.a.
A2F0S	Sialylation per antenna within afucosylated diantennary glycans		A2F0S = ( 0/2 * ( H3N4 + H4N4 + H3N5 + H5N4 + H4N5 + H5N5 ) + 1/2 * ( H4N4L1 + H4N4E1 + H5N4L1 + H4N5L1 + H5N4E1 + H4N5E1 + H5N5E1 ) + 2/2 * ( H5N4L2 + H5N4E1L1 + H5N4E2 + H5N5E1L1 + H5N5E2 ) ) / ( H3N4 + H4N4 + H3N5 + H5N4 + H4N5 + H4N4L1 + H4N4E1 + H5N5 + H5N4L1 + H4N5L1 + H5N4E1 + H4N5E1 + H5N5E1 + H5N4L2 + H5N4E1L1 + H5N4E2 + H5N5E1L1 + H5N5E2 )	A2F0S = ( 0/2 * ( H3N4 + H4N4 + H3N5 + H5N4 + H4N5 + H5N5 ) + 1/2 * ( H4N4S1 + H5N4S1 + H4N5S1 + H5N5S1 ) + 2/2 * ( H5N4S2 ) ) / ( H3N4 + H4N4 + H3N5 + H5N4 + H4N5 + H4N4S1 + H5N5 + H5N4S1 + H4N5S1 + H5N5S1 + H5N4S2 )	0.905257	0.768617	0.365717	0.304536	0.749034	0.955486	0.945266	0.866297	0.832509	0.837109	0.81502	0.828695	0.805069	0.818809	0.766712	0.761571	0.830537	0.928891	0.835873	0.810003	0.897139	0.89918	0.901242	0.875911	0.91073	0.910611	0.906005	0.902572	0.876328	0.896468	0.722006	0.199994	0.141177	0.120606	0.366145	0.633898	0.561954	0.570501	0.534419	0.521181	0.344548		0.41269	0.258853	0.375772
A3F0S	Sialylation per antenna within afucosylated triantennary glycans		A3F0S = ( 0/3 * ( H6N5 ) + 1/3 * ( H6N5E1 ) + 2/3 * ( H6N5E1L1 + H6N5E2 ) + 3/3 * ( H6N5E1L2 + H6N5E2L1 + H6N5E3 ) ) / ( H6N5 + H6N5E1 + H6N5E1L1 + H6N5E2 + H6N5E1L2 + H6N5E2L1 + H6N5E3 )	not applicable	0.847656	0.885642	0.836559	0.802697	0.638579	0.882866	0.890305	0.860539	0.855909	0.832811	0.811943	0.67261	0.802002	0.779345	0.780552	0.772459	0.791178	0.840268	0.824156	0.771449	0.870983	0.842891	0.873436	0.866395	0.884739	0.877908	0.915221	0.867617	0.861328	0.878165	1	0.780197	n.a.	n.a.	0.488042	1	1	n.a.	n.a.	0.782441	0.625354		n.a.	n.a.	n.a.
A4F0S	Sialylation per antenna within afucosylated tetra-antennary glycans		A4F0S = ( 0/4 * (0) + 1/4 * ( H4N6E1 + H7N6E1 ) + 2/4 * ( H7N6E2 ) + 3/4 * ( H7N6E1L2 + H7N6E2L1 + H7N6E3 ) + 4/4 * ( H7N6E1L3 + H7N6E2L2 + H7N6E3L1 ) ) / ( H3N6F1 + H4N6F1 + H4N6E1 + H4N6F1L1 + H4N6F1E1 + H5N6F1L1 + H5N6F1E1L1 + H7N6E1 + H7N6E2 + H7N6E1L2 + H7N6E2L1 + H7N6E3 + H7N6F1E1L2 + H7N6F1E2L1 + H7N6E1L3 + H7N6F2E1L2 + H7N6E2L2 + H7N6E3L1 + H7N6F1E1L3 + H7N6F1E2L2 + H7N6F1E3L1 + H7N6F2E1L…	not applicable	0.22127	0.797772	0.0722898	0.0553338	0.208277	0.421759	0.474737	0.437043	0.394035	0.520441	0.539961	0.264489	0.667711	0.442188	0.478634	0.479376	0.511444	0.307554	0.567343	0.471021	0.56036	0.391806	0.500242	0.469605	0.603365	0.5705	0.598921	0.547071	0.481251	0.488532	n.a.	n.a.	n.a.	n.a.	n.a.	n.a.	n.a.	n.a.	n.a.	n.a.	n.a.		n.a.	n.a.	n.a.
A1FS	Sialylation per antenna within fucosylated monoantennary glycans		A1FS = ( 0/1 * ( H3N3F1 + H4N3F1 ) + 1/1 * ( H4N3F1L1 + H4N3F1E1 ) ) / ( H3N3F1 + H4N3F1 + H4N3F1L1 + H4N3F1E1 )	A1FS = ( 0/1 * ( H3N3F1 + H4N3F1 ) + 1/1 * ( H4N3F1S1 ) ) / ( H3N3F1 + H4N3F1 + H4N3F1S1 )	0.96278	n.a.	n.a.	n.a.	0	0.925992	0.848208	0.707868	0.696519	0.629504	0.507599	0	0.781611	0.765183	0.693359	0.635204	0.785143	0.672381	0	0	0.584481	0.454087	0.633688	0.625068	0.564942	0.683255	0.603757	0.604912	0.630631	0.563028	0.970356	n.a.	0	0	0.297475	0.829069	0.762946	0.359674	0.379103	0.287915	0.321824		0	0	0.351649
A2FS	Sialylation per antenna within fucosylated diantennary glycans		A2FS = ( 0/2 * ( H3N4F1 + H4N4F1 + H3N5F1 + H5N4F1 + H4N5F1 + H5N4F2 + H5N5F1 + H5N5F2 ) + 1/2 * ( H4N4F1L1 + H4N4F1E1 + H5N4F1L1 + H4N5F1L1 + H5N4F1E1 + H4N5F1E1 + H4N4F2L1 + H5N5F1E1 + H5N5F1L1 ) + 2/2 * ( H5N4F1L2 + H5N4F1E1L1 + H5N4F1E2 + H5N5F1E1L1 + H5N5F1E2 + H5N5F2L2 ) ) / ( H3N4F1 + H4N4F1 + H3N5F1 + H5N4F1 + H4N5F1 + H4N4F1L1 + H4N4F1E1 + H5N4F2 + H5N5F1 + H5N4F1L1 + H4N5F1L1 + H5N4F1E1…	A2FS = ( 0/2 * ( H3N4F1 + H4N4F1 + H3N5F1 + H5N4F1 + H4N5F1 + H4N5F2 + H5N5F1 + H5N5F2 ) + 1/2 * ( H4N4F1S1 + H4N4F2S1 + H5N4F1S1 + H4N5F1S1 + H5N4F2S1 + H5N5F1S1 ) + 2/2 * ( H5N4F1S2 ) ) / ( H3N4F1 + H4N4F1 + H3N5F1 + H5N4F1 + H4N5F1 + H4N4F1S1 + H4N5F2 + H5N5F1 + H4N4F2S1 + H5N4F1S1 + H4N5F1S1 + H5N5F2 + H5N4F2S1 + H5N5F1S1 + H5N4F1S2 )	0.484434	0.588488	0.172714	0.159445	0.294201	0.603851	0.50626	0.365422	0.430949	0.34428	0.291318	0.280208	0.339818	0.385112	0.434968	0.457496	0.463496	0.461931	0.484787	0.428259	0.432836	0.365632	0.42861	0.434638	0.365807	0.45963	0.47159	0.393147	0.432215	0.427959	0.342265	0.134856	0.0507005	0.0527564	0.11867	0.272705	0.220658	0.141078	0.161988	0.0965558	0.147053		0.14723	0.110661	0.160881
A3FS	Sialylation per antenna within fucosylated triantennary glycans		A3FS = ( 0/3 * (0) + 1/3 * ( H6N5F1E1 ) + 2/3 * ( H6N5F1E1L1 + H6N5F1L2 + H6N5F1E2 ) + 3/3 * ( H6N5F1E1L2 + H6N5F1E2L1 + H6N5F1E3 + H6N5F1L3 + H6N5F2E1L2 + H6N5F2E2L1 ) ) / ( H6N5F1E1 + H6N5F1E1L1 + H6N5F1L2 + H6N5F1E2 + H6N5F1E1L2 + H6N5F1E2L1 + H6N5F1E3 + H6N5F1L3 + H6N5F2E1L2 + H6N5F2E2L1 )	not applicable	0.873787	n.a.	0.93363	0.926212	0.695822	0.939735	0.939694	0.907185	0.938542	0.867059	0.80891	0.742709	0.719397	0.847096	0.724481	0.750067	0.808551	0.941971	0.824698	0.857578	0.928937	0.933187	0.937069	0.89732	0.898579	0.891736	0.901863	0.891127	0.81054	0.922528	1	n.a.	n.a.	n.a.	0.333333	0.542519	0.500419	n.a.	n.a.	n.a.	n.a.		n.a.	n.a.	0.333333
A4FS	Sialylation per antenna within fucosylated tetra-antennary glycans		A4FS = ( 0/4 * ( H3N6F1 + H4N6F1 ) + 1/4 * ( H4N6F1L1 + H4N6F1E1 + H5N6F1L1 ) + 2/4 * ( H5N6F1E1L1 ) + 3/4 * ( H7N6F1E1L2 + H7N6F1E2L1 + H7N6F2E1L2 ) + 4/4 * ( H7N6F1E1L3 + H7N6F1E2L2 + H7N6F1E3L1 + H7N6F2E1L3 + H7N6F2E2L2 + H7N6F3E1L3 ) ) / ( H3N6F1 + H4N6F1 + H4N6E1 + H4N6F1L1 + H4N6F1E1 + H5N6F1L1 + H5N6F1E1L1 + H7N6E1 + H7N6E2 + H7N6E1L2 + H7N6E2L1 + H7N6E3 + H7N6F1E1L2 + H7N6F1E2L1 + H7N6E1L…	not applicable	0.28067	0.0245385	0.145455	0.179583	0.0616026	0.423902	0.334319	0.251784	0.374388	0.162243	0.132423	0.104233	0.0837578	0.19812	0.0851079	0.0857651	0.157765	0.400771	0.126901	0.242157	0.23818	0.287657	0.255252	0.169712	0.170372	0.132448	0.136875	0.158421	0.135356	0.229495	n.a.	n.a.	n.a.	n.a.	n.a.	n.a.	n.a.	n.a.	n.a.	n.a.	n.a.		n.a.	n.a.	n.a.
A1L	α2,3 linked sialic acid per antenna within monoantennary glycans		A1L = ( 0/1 * ( H3N3 + H3N3F1 + H4N3 + H4N3F1 + H3N3E1 + H4N3E1 + H4N3F1E1 ) + 1/1 * ( H4N3L1 + H4N3F1L1 ) ) / ( H3N3 + H3N3F1 + H4N3 + H4N3F1 + H3N3E1 + H4N3L1 + H4N3E1 + H4N3F1L1 + H4N3F1E1 )	not applicable	0.0579637	0	0	0	0	0	0	0	0	0	0	0	0	0	0	0	0	0	0	0	0	0	0	0	0	0	0	0	0	0	0.0162829	0	0	0	0	0	0	0	0	0	0		0	0	0
A2L	α2,3 linked sialic acid per antenna within diantennary glycans		A2L = ( 0/2 * ( H3N4 + H3N4F1 + H4N4 + H3N5 + H4N4F1 + H5N4 + H3N5F1 + H4N5 + H5N4F1 + H4N4E1 + H4N5F1 + H5N5 + H4N4F1E1 + H5N4F2 + H5N4E1 + H5N5F1 + H4N5E1 + H5N4F1E1 + H5N5F2 + H4N5F1E1 + H5N5E1 + H5N4E2 + H5N5F1E1 + H5N4F1E2 + H5N5E2 + H5N5F1E2 ) + 1/2 * ( H4N4L1 + H4N4F1L1 + H5N4L1 + H4N5L1 + H5N4F1L1 + H4N5F1L1 + H4N4F2L1 + H5N4E1L1 + H5N4F1E1L1 + H5N5F1L1 + H5N5E1L1 + H5N5F1E1L1 ) + 2/2 * (…	not applicable	0.114898	0.0688219	0.0408965	0.0408873	0.0343306	0.0524231	0.0552894	0.0641462	0.0619515	0.0837022	0.0539193	0.0379127	0.0772431	0.056846	0.0741855	0.086048	0.0806363	0.0756275	0.100893	0.0927045	0.0814191	0.0610027	0.0680059	0.0615401	0.0619666	0.0512683	0.0823742	0.0484288	0.0616965	0.0756621	0.037591	0.00530742	0	0	0.00180745	0.00356066	0.00333354	0.0021458	0.00157434	0.00367614	0.00288381		0.00391354	0.00261724	0.00156599
A3L	α2,3 linked sialic acid per antenna within triantennary glycans		A3L = ( 0/3 * ( H6N5 + H6N5E1 + H6N5F1E1 + H6N5E2 + H6N5F1E2 + H6N5E3 + H6N5F1E3 ) + 1/3 * ( H6N5E1L1 + H6N5F1E1L1 + H6N5E2L1 + H6N5F1E2L1 + H6N5F2E2L1 ) + 2/3 * ( H6N5F1L2 + H6N5E1L2 + H6N5F1E1L2 + H6N5F2E1L2 ) + 3/3 * ( H6N5F1L3 ) ) / ( H6N5 + H6N5E1 + H6N5F1E1 + H6N5E1L1 + H6N5E2 + H6N5F1E1L1 + H6N5F1L2 + H6N5F1E2 + H6N5E1L2 + H6N5E2L1 + H6N5E3 + H6N5F1E1L2 + H6N5F1E2L1 + H6N5F1E3 + H6N5F1L3 +…	not applicable	0.253752	0.268749	0.273584	0.282435	0.0940276	0.240839	0.249549	0.286488	0.282164	0.29042	0.247014	0.113167	0.265609	0.213142	0.221672	0.225025	0.251177	0.251247	0.26738	0.237341	0.283274	0.257138	0.266969	0.269349	0.270764	0.230461	0.308873	0.227169	0.258634	0.286976	0.333333	0.19112	n.a.	n.a.	0	0.0931041	0.121869	n.a.	n.a.	0.224554	0.146011		n.a.	n.a.	0
A4L	α2,3 linked sialic acid per antenna within tetra-antennary glycans		A4L = ( 0/4 * ( H3N6F1 + H4N6F1 + H4N6E1 + H4N6F1E1 + H7N6E1 + H7N6E2 + H7N6E3 ) + 1/4 * ( H4N6F1L1 + H5N6F1L1 + H5N6F1E1L1 + H7N6E2L1 + H7N6F1E2L1 + H7N6E3L1 + H7N6F1E3L1 ) + 2/4 * ( H7N6E1L2 + H7N6F1E1L2 + H7N6F2E1L2 + H7N6E2L2 + H7N6F1E2L2 + H7N6F2E2L2 ) + 3/4 * ( H7N6E1L3 + H7N6F1E1L3 + H7N6F2E1L3 + H7N6F3E1L3 ) + 4/4 * (0) ) / ( H3N6F1 + H4N6F1 + H4N6E1 + H4N6F1L1 + H4N6F1E1 + H5N6F1L1 + H5N…	not applicable	0.16796	0.444294	0.117222	0.143142	0.027689	0.420598	0.400608	0.357581	0.413429	0.362495	0.319006	0.0609494	0.411809	0.273623	0.236025	0.242262	0.325228	0.309193	0.35125	0.339124	0.439016	0.324803	0.388044	0.299374	0.402667	0.309259	0.395736	0.313198	0.289786	0.377567	n.a.	n.a.	n.a.	n.a.	n.a.	n.a.	n.a.	n.a.	n.a.	n.a.	n.a.		n.a.	n.a.	n.a.
A1F0L	α2,3 linked sialic acid per antenna within afucosylated monoantennary glycans		A1F0L = ( 0/1 * ( H3N3 + H4N3 + H3N3E1 + H4N3E1 ) + 1/1 * ( H4N3L1 ) ) / ( H3N3 + H4N3 + H3N3E1 + H4N3L1 + H4N3E1 )	not applicable	0.0335327	0	0	0	0	0	0	0	0	0	0	0	0	0	0	0	0	0	0	0	0	0	0	0	0	0	0	0	0	0	0	0	n.a.	n.a.	n.a.	n.a.	n.a.	n.a.	n.a.	n.a.	n.a.		n.a.	n.a.	n.a.
A2F0L	α2,3 linked sialic acid per antenna within afucosylated diantennary glycans		A2F0L = ( 0/2 * ( H3N4 + H4N4 + H3N5 + H5N4 + H4N5 + H4N4E1 + H5N5 + H5N4E1 + H4N5E1 + H5N5E1 + H5N4E2 + H5N5E2 ) + 1/2 * ( H4N4L1 + H5N4L1 + H4N5L1 + H5N4E1L1 + H5N5E1L1 ) + 2/2 * ( H5N4L2 ) ) / ( H3N4 + H4N4 + H3N5 + H5N4 + H4N5 + H4N4L1 + H4N4E1 + H5N5 + H5N4L1 + H4N5L1 + H5N4E1 + H4N5E1 + H5N5E1 + H5N4L2 + H5N4E1L1 + H5N4E2 + H5N5E1L1 + H5N5E2 )	not applicable	0.120015	0.0691271	0.0488533	0.0316701	0.0291465	0.0455927	0.0520224	0.0688939	0.0568288	0.0949043	0.0693285	0.0285912	0.0940242	0.0553067	0.0630244	0.0656453	0.0723735	0.0521742	0.0828955	0.0614084	0.0806743	0.0584884	0.0637507	0.0707307	0.0707535	0.055252	0.0952236	0.0530426	0.0677783	0.0788863	0.0819522	0.00537354	0	0	0.0093918	0.0239841	0.0194573	0	0	0.0300201	0.0114699		0.0233437	0.00765608	0
A3F0L	α2,3 linked sialic acid per antenna within afucosylated triantennary glycans		A3F0L = ( 0/3 * ( H6N5 + H6N5E1 + H6N5E2 + H6N5E3 ) + 1/3 * ( H6N5E1L1 + H6N5E2L1 ) + 2/3 * ( H6N5E1L2 ) + 3/3 * (0) ) / ( H6N5 + H6N5E1 + H6N5E1L1 + H6N5E2 + H6N5E1L2 + H6N5E2L1 + H6N5E3 )	not applicable	0.233016	0.268749	0.226183	0.188537	0.0853657	0.194776	0.216443	0.261332	0.233969	0.264743	0.22367	0.102069	0.264438	0.183197	0.198177	0.198744	0.226323	0.159612	0.241599	0.187866	0.256327	0.204787	0.228588	0.25098	0.251695	0.212135	0.301792	0.204511	0.249646	0.259488	0.333333	0.19112	n.a.	n.a.	0	0.333333	0.333333	n.a.	n.a.	0.224554	0.146011		n.a.	n.a.	n.a.
A4F0L	α2,3 linked sialic acid per antenna within afucosylated tetra-antennary glycans		A4F0L = ( 0/4 * ( H4N6E1 + H7N6E1 + H7N6E2 + H7N6E3 ) + 1/4 * ( H7N6E2L1 + H7N6E3L1 ) + 2/4 * ( H7N6E1L2 + H7N6E2L2 ) + 3/4 * ( H7N6E1L3 ) + 4/4 * (0) ) / ( H3N6F1 + H4N6F1 + H4N6E1 + H4N6F1L1 + H4N6F1E1 + H5N6F1L1 + H5N6F1E1L1 + H7N6E1 + H7N6E2 + H7N6E1L2 + H7N6E2L1 + H7N6E3 + H7N6F1E1L2 + H7N6F1E2L1 + H7N6E1L3 + H7N6F2E1L2 + H7N6E2L2 + H7N6E3L1 + H7N6F1E1L3 + H7N6F1E2L2 + H7N6F1E3L1 + H7N6F2E1L…	not applicable	0.110635	0.444294	0.0154289	0.00812252	0.027689	0.191683	0.228156	0.236978	0.20526	0.294641	0.269334	0.0609494	0.382128	0.199837	0.224927	0.229337	0.263738	0.119982	0.299882	0.220792	0.301301	0.179444	0.249293	0.226722	0.313867	0.250859	0.334799	0.240249	0.250889	0.259852	n.a.	n.a.	n.a.	n.a.	n.a.	n.a.	n.a.	n.a.	n.a.	n.a.	n.a.		n.a.	n.a.	n.a.
A1FL	α2,3 linked sialic acid per antenna within fucosylated monoantennary glycans		A1FL = ( 0/1 * ( H3N3F1 + H4N3F1 + H4N3F1E1 ) + 1/1 * ( H4N3F1L1 ) ) / ( H3N3F1 + H4N3F1 + H4N3F1L1 + H4N3F1E1 )	not applicable	0.0876263	n.a.	n.a.	n.a.	0	0	0	0	0	0	0	0	0	0	0	0	0	0	0	0	0	0	0	0	0	0	0	0	0	0	0.0192003	n.a.	0	0	0	0	0	0	0	0	0		0	0	0
A2FL	α2,3 linked sialic acid per antenna within fucosylated diantennary glycans		A2FL = ( 0/2 * ( H3N4F1 + H4N4F1 + H3N5F1 + H5N4F1 + H4N5F1 + H4N4F1E1 + H5N4F2 + H5N5F1 + H5N4F1E1 + H5N5F2 + H4N5F1E1 + H5N5F1E1 + H5N4F1E2 + H5N5F1E2 ) + 1/2 * ( H4N4F1L1 + H5N4F1L1 + H4N5F1L1 + H4N4F2L1 + H5N4F1E1L1 + H5N5F1L1 + H5N5F1E1L1 ) + 2/2 * ( H5N4F1L2 + H5N5F2L2 ) ) / ( H3N4F1 + H4N4F1 + H3N5F1 + H5N4F1 + H4N5F1 + H4N4F1L1 + H4N4F1E1 + H5N4F2 + H5N5F1 + H5N4F1L1 + H4N5F1L1 + H5N4F1E1…	not applicable	0.108964	0.0566807	0.0344983	0.0506456	0.0426778	0.0655023	0.0628313	0.0541983	0.0722758	0.0616717	0.0351666	0.0566523	0.0477281	0.0598312	0.0898639	0.128193	0.0962121	0.119848	0.139625	0.152049	0.083443	0.0668796	0.0814022	0.0469446	0.0451463	0.0429312	0.0553135	0.039693	0.04804	0.0677268	0.0208308	0	0	0	0.00104903	0.00188698	0.00176844	0.0022401	0.00163766	0.00170851	0.002079		0.00224427	0.00166522	0.00165647
A3FL	α2,3 linked sialic acid per antenna within fucosylated triantennary glycans		A3FL = ( 0/3 * ( H6N5F1E1 + H6N5F1E2 + H6N5F1E3 ) + 1/3 * ( H6N5F1E1L1 + H6N5F1E2L1 + H6N5F2E2L1 ) + 2/3 * ( H6N5F1L2 + H6N5F1E1L2 + H6N5F2E1L2 ) + 3/3 * ( H6N5F1L3 ) ) / ( H6N5F1E1 + H6N5F1E1L1 + H6N5F1L2 + H6N5F1E2 + H6N5F1E1L2 + H6N5F1E2L1 + H6N5F1E3 + H6N5F1L3 + H6N5F2E1L2 + H6N5F2E2L1 )	not applicable	0.290182	n.a.	0.374521	0.378425	0.128766	0.305074	0.315995	0.348709	0.349152	0.383254	0.34521	0.168311	0.273615	0.29159	0.305543	0.328219	0.337563	0.341588	0.367513	0.322091	0.35298	0.341296	0.347336	0.327117	0.338395	0.303657	0.337966	0.310607	0.305774	0.348608	0.333333	n.a.	n.a.	n.a.	0	0	0	n.a.	n.a.	n.a.	n.a.		n.a.	n.a.	0
A4FL	α2,3 linked sialic acid per antenna within fucosylated tetra-antennary glycans		A4FL = ( 0/4 * ( H3N6F1 + H4N6F1 + H4N6F1E1 ) + 1/4 * ( H4N6F1L1 + H5N6F1L1 + H5N6F1E1L1 + H7N6F1E2L1 + H7N6F1E3L1 ) + 2/4 * ( H7N6F1E1L2 + H7N6F2E1L2 + H7N6F1E2L2 + H7N6F2E2L2 ) + 3/4 * ( H7N6F1E1L3 + H7N6F2E1L3 + H7N6F3E1L3 ) + 4/4 * (0) ) / ( H3N6F1 + H4N6F1 + H4N6E1 + H4N6F1L1 + H4N6F1E1 + H5N6F1L1 + H5N6F1E1L1 + H7N6E1 + H7N6E2 + H7N6E1L2 + H7N6E2L1 + H7N6E3 + H7N6F1E1L2 + H7N6F1E2L1 + H7N6E…	not applicable	0.057325	0	0.101793	0.13502	0	0.228915	0.172452	0.120603	0.208169	0.0678541	0.0496716	0	0.0296806	0.0737859	0.0110977	0.0129254	0.06149	0.189211	0.0513681	0.118332	0.137716	0.14536	0.138751	0.0726522	0.0888003	0.0584	0.0609377	0.0729486	0.038897	0.117715	n.a.	n.a.	n.a.	n.a.	n.a.	n.a.	n.a.	n.a.	n.a.	n.a.	n.a.		n.a.	n.a.	n.a.
A1E	α2,6 linked sialic acid per antenna within monoantennary glycans		A1E = ( 0/1 * ( H3N3 + H3N3F1 + H4N3 + H4N3F1 + H4N3L1 + H4N3F1L1 ) + 1/1 * ( H3N3E1 + H4N3E1 + H4N3F1E1 ) ) / ( H3N3 + H3N3F1 + H4N3 + H4N3F1 + H3N3E1 + H4N3L1 + H4N3E1 + H4N3F1L1 + H4N3F1E1 )	not applicable	0.921716	0.939715	0	0	0.723231	0.962877	0.93135	0.858124	0.84712	0.810106	0.750863	0.804796	0.871344	0.888014	0.820949	0.819487	0.894118	0.901212	0.821295	0.785431	0.876412	0.815654	0.885333	0.839253	0.85408	0.876922	0.853666	0.845975	0.871779	0.859866	0.958578	0.770467	0	0	0.297475	0.829069	0.762946	0.359674	0.379103	0.287915	0.321824		0	0	0.351649
A2E	α2,6 linked sialic acid per antenna within diantennary glycans		A2E = ( 0/2 * ( H3N4 + H3N4F1 + H4N4 + H3N5 + H4N4F1 + H5N4 + H3N5F1 + H4N5 + H4N4L1 + H5N4F1 + H4N5F1 + H5N5 + H4N4F1L1 + H5N4L1 + H5N4F2 + H4N5L1 + H5N5F1 + H5N4F1L1 + H4N5F1L1 + H5N5F2 + H5N4L2 + H4N4F2L1 + H5N4F1L2 + H5N5F1L1 + H5N5F2L2 ) + 1/2 * ( H4N4E1 + H4N4F1E1 + H5N4E1 + H4N5E1 + H5N4F1E1 + H4N5F1E1 + H5N5E1 + H5N4E1L1 + H5N5F1E1 + H5N4F1E1L1 + H5N5E1L1 + H5N5F1E1L1 ) + 2/2 * ( H5N4E2 +…	not applicable	0.595513	0.695378	0.217842	0.193172	0.54045	0.782427	0.757289	0.640332	0.637389	0.587282	0.524877	0.608582	0.559184	0.614411	0.554571	0.576335	0.622679	0.691433	0.6236	0.585492	0.690818	0.678312	0.719301	0.64387	0.661777	0.713526	0.683767	0.678078	0.67779	0.685446	0.408803	0.193885	0.0573361	0.0578869	0.13936	0.296502	0.247522	0.157009	0.174815	0.122391	0.161095		0.164318	0.131593	0.171054
A3E	α2,6 linked sialic acid per antenna within triantennary glycans		A3E = ( 0/3 * ( H6N5 + H6N5F1L2 + H6N5F1L3 ) + 1/3 * ( H6N5E1 + H6N5F1E1 + H6N5E1L1 + H6N5F1E1L1 + H6N5E1L2 + H6N5F1E1L2 + H6N5F2E1L2 ) + 2/3 * ( H6N5E2 + H6N5F1E2 + H6N5E2L1 + H6N5F1E2L1 + H6N5F2E2L1 ) + 3/3 * ( H6N5E3 + H6N5F1E3 ) ) / ( H6N5 + H6N5E1 + H6N5F1E1 + H6N5E1L1 + H6N5E2 + H6N5F1E1L1 + H6N5F1L2 + H6N5F1E2 + H6N5E1L2 + H6N5E2L1 + H6N5E3 + H6N5F1E1L2 + H6N5F1E2L1 + H6N5F1E3 + H6N5F1L3 +…	not applicable	0.603383	0.616893	0.593994	0.58134	0.555976	0.665777	0.657181	0.58748	0.60832	0.549812	0.564347	0.571187	0.525851	0.58492	0.54661	0.542889	0.543882	0.640234	0.556887	0.565854	0.603866	0.620382	0.627034	0.604508	0.617019	0.650216	0.603734	0.645469	0.59456	0.604872	0.666667	0.589077	n.a.	n.a.	0.429951	0.577195	0.561201	n.a.	n.a.	0.557887	0.479344		n.a.	n.a.	0.333333
A4E	α2,6 linked sialic acid per antenna within tetra-antennary glycans		A4E = ( 0/4 * ( H3N6F1 + H4N6F1 + H4N6F1L1 + H5N6F1L1 ) + 1/4 * ( H4N6E1 + H4N6F1E1 + H5N6F1E1L1 + H7N6E1 + H7N6E1L2 + H7N6F1E1L2 + H7N6E1L3 + H7N6F2E1L2 + H7N6F1E1L3 + H7N6F2E1L3 + H7N6F3E1L3 ) + 2/4 * ( H7N6E2 + H7N6E2L1 + H7N6F1E2L1 + H7N6E2L2 + H7N6F1E2L2 + H7N6F2E2L2 ) + 3/4 * ( H7N6E3 + H7N6E3L1 + H7N6F1E3L1 ) + 4/4 * (0) ) / ( H3N6F1 + H4N6F1 + H4N6E1 + H4N6F1L1 + H4N6F1E1 + H5N6F1L1 + H5N…	not applicable	0.33398	0.378016	0.100523	0.0917751	0.24219	0.425063	0.408449	0.331246	0.354994	0.320189	0.353378	0.307772	0.33966	0.366686	0.327717	0.322879	0.343981	0.399131	0.342994	0.374054	0.359523	0.35466	0.36745	0.339943	0.37107	0.393688	0.340059	0.392294	0.326821	0.34046	n.a.	n.a.	n.a.	n.a.	n.a.	n.a.	n.a.	n.a.	n.a.	n.a.	n.a.		n.a.	n.a.	n.a.
A1F0E	α2,6 linked sialic acid per antenna within afucosylated monoantennary glycans		A1F0E = ( 0/1 * ( H3N3 + H4N3 + H4N3L1 ) + 1/1 * ( H3N3E1 + H4N3E1 ) ) / ( H3N3 + H4N3 + H3N3E1 + H4N3L1 + H4N3E1 )	not applicable	0.960066	0.939715	0	0	0.887027	1	1	0.901668	0.888276	0.881029	0.877129	0.887997	0.919699	0.934404	0.91835	0.926303	0.937519	0.957249	0.935839	0.924	0.952693	0.932856	0.94816	0.934095	0.957822	0.959192	0.950812	0.946598	0.948614	0.950051	1	0.770467	n.a.	n.a.	n.a.	n.a.	n.a.	n.a.	n.a.	n.a.	n.a.		n.a.	n.a.	n.a.
A2F0E	α2,6 linked sialic acid per antenna within afucosylated diantennary glycans		A2F0E = ( 0/2 * ( H3N4 + H4N4 + H3N5 + H5N4 + H4N5 + H4N4L1 + H5N5 + H5N4L1 + H4N5L1 + H5N4L2 ) + 1/2 * ( H4N4E1 + H5N4E1 + H4N5E1 + H5N5E1 + H5N4E1L1 + H5N5E1L1 ) + 2/2 * ( H5N4E2 + H5N5E2 ) ) / ( H3N4 + H4N4 + H3N5 + H5N4 + H4N5 + H4N4L1 + H4N4E1 + H5N5 + H5N4L1 + H4N5L1 + H5N4E1 + H4N5E1 + H5N5E1 + H5N4L2 + H5N4E1L1 + H5N4E2 + H5N5E1L1 + H5N5E2 )	not applicable	0.785242	0.69949	0.316864	0.272866	0.719887	0.909893	0.893244	0.797403	0.775681	0.742204	0.745691	0.800104	0.711044	0.763503	0.703687	0.695926	0.758163	0.876717	0.752978	0.748595	0.816465	0.840692	0.837491	0.805181	0.839977	0.855359	0.810781	0.849529	0.80855	0.817582	0.640054	0.19462	0.141177	0.120606	0.356754	0.609913	0.542497	0.570501	0.534419	0.491161	0.333078		0.389347	0.251197	0.375772
A3F0E	α2,6 linked sialic acid per antenna within afucosylated triantennary glycans		A3F0E = ( 0/3 * ( H6N5 ) + 1/3 * ( H6N5E1 + H6N5E1L1 + H6N5E1L2 ) + 2/3 * ( H6N5E2 + H6N5E2L1 ) + 3/3 * ( H6N5E3 ) ) / ( H6N5 + H6N5E1 + H6N5E1L1 + H6N5E2 + H6N5E1L2 + H6N5E2L1 + H6N5E3 )	not applicable	0.61464	0.616893	0.610376	0.614161	0.553213	0.68809	0.673862	0.599207	0.62194	0.568068	0.588273	0.570541	0.537564	0.596148	0.582375	0.573716	0.564855	0.680656	0.582557	0.583582	0.614656	0.638104	0.644847	0.615416	0.633044	0.665773	0.613429	0.663106	0.611683	0.618677	0.666667	0.589077	n.a.	n.a.	0.488042	0.666667	0.666667	n.a.	n.a.	0.557887	0.479344		n.a.	n.a.	n.a.
A4F0E	α2,6 linked sialic acid per antenna within afucosylated tetra-antennary glycans		A4F0E = ( 0/4 * (0) + 1/4 * ( H4N6E1 + H7N6E1 + H7N6E1L2 + H7N6E1L3 ) + 2/4 * ( H7N6E2 + H7N6E2L1 + H7N6E2L2 ) + 3/4 * ( H7N6E3 + H7N6E3L1 ) + 4/4 * (0) ) / ( H3N6F1 + H4N6F1 + H4N6E1 + H4N6F1L1 + H4N6F1E1 + H5N6F1L1 + H5N6F1E1L1 + H7N6E1 + H7N6E2 + H7N6E1L2 + H7N6E2L1 + H7N6E3 + H7N6F1E1L2 + H7N6F1E2L1 + H7N6E1L3 + H7N6F2E1L2 + H7N6E2L2 + H7N6E3L1 + H7N6F1E1L3 + H7N6F1E2L2 + H7N6F1E3L1 + H7N6F2E…	not applicable	0.110635	0.353478	0.056861	0.0472113	0.180588	0.230076	0.246581	0.200065	0.188775	0.225799	0.270627	0.203539	0.285583	0.242351	0.253707	0.250039	0.247706	0.187572	0.267461	0.250229	0.259059	0.212362	0.250949	0.242883	0.289498	0.31964	0.264122	0.306822	0.230362	0.22868	n.a.	n.a.	n.a.	n.a.	n.a.	n.a.	n.a.	n.a.	n.a.	n.a.	n.a.		n.a.	n.a.	n.a.
A1FE	α2,6 linked sialic acid per antenna within fucosylated monoantennary glycans		A1FE = ( 0/1 * ( H3N3F1 + H4N3F1 + H4N3F1L1 ) + 1/1 * ( H4N3F1E1 ) ) / ( H3N3F1 + H4N3F1 + H4N3F1L1 + H4N3F1E1 )	not applicable	0.875153	n.a.	n.a.	n.a.	0	0.925992	0.848208	0.707868	0.696519	0.629504	0.507599	0	0.781611	0.765183	0.693359	0.635204	0.785143	0.672381	0	0	0.584481	0.454087	0.633688	0.625068	0.564942	0.683255	0.603757	0.604912	0.630631	0.563028	0.951156	n.a.	0	0	0.297475	0.829069	0.762946	0.359674	0.379103	0.287915	0.321824		0	0	0.351649
A2FE	α2,6 linked sialic acid per antenna within fucosylated diantennary glycans		A2FE = ( 0/2 * ( H3N4F1 + H4N4F1 + H3N5F1 + H5N4F1 + H4N5F1 + H4N4F1L1 + H5N4F2 + H5N5F1 + H5N4F1L1 + H4N5F1L1 + H5N5F2 + H4N4F2L1 + H5N4F1L2 + H5N5F1L1 + H5N5F2L2 ) + 1/2 * ( H4N4F1E1 + H5N4F1E1 + H4N5F1E1 + H5N5F1E1 + H5N4F1E1L1 + H5N5F1E1L1 ) + 2/2 * ( H5N4F1E2 + H5N5F1E2 ) ) / ( H3N4F1 + H4N4F1 + H3N5F1 + H5N4F1 + H4N5F1 + H4N4F1L1 + H4N4F1E1 + H5N4F2 + H5N5F1 + H5N4F1L1 + H4N5F1L1 + H5N4F1E1…	not applicable	0.37547	0.531807	0.138216	0.1088	0.251523	0.538349	0.443429	0.311224	0.358673	0.282608	0.256152	0.223556	0.29209	0.325281	0.345104	0.329303	0.367284	0.342082	0.345162	0.276209	0.349393	0.298753	0.347208	0.387694	0.320661	0.416699	0.416277	0.353454	0.384175	0.360232	0.321434	0.134856	0.0507005	0.0527564	0.117621	0.270818	0.21889	0.138838	0.16035	0.0948473	0.144974		0.144986	0.108995	0.159225
A3FE	α2,6 linked sialic acid per antenna within fucosylated triantennary glycans		A3FE = ( 0/3 * ( H6N5F1L2 + H6N5F1L3 ) + 1/3 * ( H6N5F1E1 + H6N5F1E1L1 + H6N5F1E1L2 + H6N5F2E1L2 ) + 2/3 * ( H6N5F1E2 + H6N5F1E2L1 + H6N5F2E2L1 ) + 3/3 * ( H6N5F1E3 ) ) / ( H6N5F1E1 + H6N5F1E1L1 + H6N5F1L2 + H6N5F1E2 + H6N5F1E1L2 + H6N5F1E2L1 + H6N5F1E3 + H6N5F1L3 + H6N5F2E1L2 + H6N5F2E2L1 )	not applicable	0.583604	n.a.	0.559109	0.547787	0.567056	0.634661	0.623699	0.558476	0.58939	0.483805	0.4637	0.574398	0.445783	0.555505	0.418938	0.421848	0.470989	0.600383	0.457184	0.535486	0.575957	0.591891	0.589734	0.570203	0.560185	0.588079	0.563897	0.58052	0.504765	0.573919	0.666667	n.a.	n.a.	n.a.	0.333333	0.542519	0.500419	n.a.	n.a.	n.a.	n.a.		n.a.	n.a.	0.333333
A4FE	α2,6 linked sialic acid per antenna within fucosylated tetra-antennary glycans		A4FE = ( 0/4 * ( H3N6F1 + H4N6F1 + H4N6F1L1 + H5N6F1L1 ) + 1/4 * ( H4N6F1E1 + H5N6F1E1L1 + H7N6F1E1L2 + H7N6F2E1L2 + H7N6F1E1L3 + H7N6F2E1L3 + H7N6F3E1L3 ) + 2/4 * ( H7N6F1E2L1 + H7N6F1E2L2 + H7N6F2E2L2 ) + 3/4 * ( H7N6F1E3L1 ) + 4/4 * (0) ) / ( H3N6F1 + H4N6F1 + H4N6E1 + H4N6F1L1 + H4N6F1E1 + H5N6F1L1 + H5N6F1E1L1 + H7N6E1 + H7N6E2 + H7N6E1L2 + H7N6E2L1 + H7N6E3 + H7N6F1E1L2 + H7N6F1E2L1 + H7N6E…	not applicable	0.223345	0.0245385	0.0436616	0.0445638	0.0616026	0.194987	0.161868	0.131181	0.166219	0.0943894	0.0827511	0.104233	0.0540772	0.124334	0.0740102	0.0728398	0.0962746	0.211559	0.0755332	0.123825	0.100464	0.142298	0.116501	0.09706	0.0815721	0.074048	0.0759375	0.0854726	0.0964592	0.11178	n.a.	n.a.	n.a.	n.a.	n.a.	n.a.	n.a.	n.a.	n.a.	n.a.	n.a.		n.a.	n.a.	n.a.
Sialylation per galactose
A2SG	Galactosylation per antenna within sialylated diantennary glycans		A2SG = ( 0/2 * (0) + 1/2 * ( H4N4L1 + H4N4E1 + H4N4F1L1 + H4N4F1E1 + H4N5L1 + H4N5E1 + H4N5F1L1 + H4N5F1E1 + H4N4F2L1 ) + 2/2 * ( H5N4L1 + H5N4E1 + H5N4F1L1 + H5N4F1E1 + H5N5E1 + H5N4L2 + H5N4E1L1 + H5N4E2 + H5N5F1E1 + H5N4F1L2 + H5N4F1E1L1 + H5N5F1L1 + H5N4F1E2 + H5N5E1L1 + H5N5E2 + H5N5F1E1L1 + H5N5F1E2 + H5N5F2L2 ) ) / ( H4N4L1 + H4N4E1 + H4N4F1L1 + H5N4L1 + H4N4F1E1 + H4N5L1 + H5N4E1 + H4N5E1…	A2SG = ( 0/2 * (0) + 1/2 * ( H4N4S1 + H4N4F1S1 + H4N5S1 + H4N4F2S1 + H4N5F1S1 ) + 2/2 * ( H5N4S1 + H5N4F1S1 + H5N5S1 + H5N4S2 + H5N4F2S1 + H5N5F1S1 + H5N4F1S2 ) ) / ( H4N4S1 + H4N4F1S1 + H5N4S1 + H4N5S1 + H4N4F2S1 + H5N4F1S1 + H4N5F1S1 + H5N5S1 + H5N4S2 + H5N4F2S1 + H5N5F1S1 + H5N4F1S2 )	0.9954	0.989924	0.675685	0.660781	0.988195	0.990868	0.9899	0.966906	0.941065	0.963366	0.959619	0.981102	0.959635	0.96921	0.938941	0.935065	0.974462	0.988281	0.970784	0.965394	0.988094	0.987271	0.988198	0.985594	0.986414	0.986344	0.987361	0.987439	0.986361	0.987623	0.985367	0.938655	0.638098	0.654984	0.94622	0.950239	0.941099	0.902676	0.893173	0.903523	0.932554		0.921927	0.91695	0.950851
A2F0SG	Galactosylation per antenna within afucosylated sialylated diantennary glycans		A2F0SG = ( 0/2 * (0) + 1/2 * ( H4N4L1 + H4N4E1 + H4N5L1 + H4N5E1 ) + 2/2 * ( H5N4L1 + H5N4E1 + H5N5E1 + H5N4L2 + H5N4E1L1 + H5N4E2 + H5N5E1L1 + H5N5E2 ) ) / ( H4N4L1 + H4N4E1 + H5N4L1 + H4N5L1 + H5N4E1 + H4N5E1 + H5N5E1 + H5N4L2 + H5N4E1L1 + H5N4E2 + H5N5E1L1 + H5N5E2 )	A2F0SG = ( 0/2 * (0) + 1/2 * ( H4N4S1 + H4N5S1 ) + 2/2 * ( H5N4S1 + H5N5S1 + H5N4S2 ) ) / ( H4N4S1 + H5N4S1 + H4N5S1 + H5N5S1 + H5N4S2 )	0.992632	0.99133	0.663979	0.634567	0.998467	0.997561	0.997124	0.975034	0.948072	0.969445	0.962889	0.986217	0.963975	0.973924	0.928422	0.926455	0.977167	0.994872	0.972218	0.96802	0.993233	0.993714	0.992909	0.992932	0.994247	0.994325	0.993977	0.993516	0.991143	0.992121	1	0.937951	0.593745	0.575359	1	0.992005	0.985608	0.953115	0.949768	0.929265	0.926536		0.921517	0.938786	1
A2FSG	Galactosylation per antenna within fucosylated sialylated diantennary glycans		A2FSG = ( 0/2 * (0) + 1/2 * ( H4N4F1L1 + H4N4F1E1 + H4N5F1L1 + H4N5F1E1 + H4N4F2L1 ) + 2/2 * ( H5N4F1L1 + H5N4F1E1 + H5N5F1E1 + H5N4F1L2 + H5N4F1E1L1 + H5N5F1L1 + H5N4F1E2 + H5N5F1E1L1 + H5N5F1E2 + H5N5F2L2 ) ) / ( H4N4F1L1 + H4N4F1E1 + H5N4F1L1 + H4N5F1L1 + H5N4F1E1 + H4N5F1E1 + H4N4F2L1 + H5N5F1E1 + H5N4F1L2 + H5N4F1E1L1 + H5N5F1L1 + H5N4F1E2 + H5N5F1E1L1 + H5N5F1E2 + H5N5F2L2 )	A2FSG = ( 0/2 * (0) + 1/2 * ( H4N4F1S1 + H4N4F2S1 + H4N5F1S1 ) + 2/2 * ( H5N4F1S1 + H5N4F2S1 + H5N5F1S1 + H5N4F1S2 ) ) / ( H4N4F1S1 + H4N4F2S1 + H5N4F1S1 + H4N5F1S1 + H5N4F2S1 + H5N5F1S1 + H5N4F1S2 )	1	0.931627	0.695795	0.717514	0.953329	0.973606	0.964614	0.935578	0.918513	0.939926	0.95012	0.959115	0.944472	0.952938	0.962146	0.961678	0.966268	0.967295	0.966035	0.95701	0.964581	0.956744	0.963774	0.966418	0.958726	0.959638	0.965953	0.966986	0.968711	0.969396	0.977859	1	0.648028	0.670985	0.932709	0.944208	0.932446	0.895374	0.886995	0.89536	0.933765		0.922014	0.908929	0.944984
A1GS	Sialylation per galactose within monoantennary glycans		A1GS = ( ( 0/1 * ( H3N3 + H3N3F1 + H4N3 + H4N3F1 ) + 1/1 * ( H3N3E1 + H4N3L1 + H4N3E1 + H4N3F1L1 + H4N3F1E1 ) ) / ( H3N3 + H3N3F1 + H4N3 + H4N3F1 + H3N3E1 + H4N3L1 + H4N3E1 + H4N3F1L1 + H4N3F1E1 ) ) / ( ( 0/1 * ( H3N3 + H3N3F1 ) + 1/1 * ( H4N3 + H4N3F1 + H3N3E1 + H4N3L1 + H4N3E1 + H4N3F1L1 + H4N3F1E1 ) ) / ( H3N3 + H3N3F1 + H4N3 + H4N3F1 + H3N3E1 + H4N3L1 + H4N3E1 + H4N3F1L1 + H4N3F1E1 ) )	A1GS = ( ( 0/1 * ( H3N3 + H3N3F1 + H4N3 + H4N3F1 ) + 1/1 * ( H4N3S1 + H4N3F1S1 ) ) / ( H3N3 + H3N3F1 + H4N3 + H4N3F1 + H4N3S1 + H4N3F1S1 ) ) / ( ( 0/1 * ( H3N3 + H3N3F1 ) + 1/1 * ( H4N3 + H4N3F1 + H4N3S1 + H4N3F1S1 ) ) / ( H3N3 + H3N3F1 + H4N3 + H4N3F1 + H4N3S1 + H4N3F1S1 ) )	0.984095	0.939715	0	0	0.793383	1	1	0.95768	0.948025	0.895313	0.860955	0.804796	0.943497	0.94911	0.881825	0.879417	0.952402	0.963293	0.888573	0.859011	0.913569	0.871807	0.926207	0.891966	0.905873	0.927473	0.89826	0.895283	0.910427	0.907287	0.984707	0.770467	0	0	0.408864	0.896802	0.877478	0.477257	0.516583	0.46109	0.487742		n.a.	n.a.	0.438713
A2GS	Sialylation per galactose within diantennary glycans		A2GS = ( ( 0/2 * ( H3N4 + H3N4F1 + H4N4 + H3N5 + H4N4F1 + H5N4 + H3N5F1 + H4N5 + H5N4F1 + H4N5F1 + H5N5 + H5N4F2 + H5N5F1 + H5N5F2 ) + 1/2 * ( H4N4L1 + H4N4E1 + H4N4F1L1 + H5N4L1 + H4N4F1E1 + H4N5L1 + H5N4E1 + H4N5E1 + H5N4F1L1 + H4N5F1L1 + H5N4F1E1 + H4N5F1E1 + H5N5E1 + H4N4F2L1 + H5N5F1E1 + H5N5F1L1 ) + 2/2 * ( H5N4L2 + H5N4E1L1 + H5N4E2 + H5N4F1L2 + H5N4F1E1L1 + H5N4F1E2 + H5N5E1L1 + H5N5E2 + …	A2GS = ( ( 0/2 * ( H3N4 + H3N4F1 + H4N4 + H3N5 + H4N4F1 + H5N4 + H3N5F1 + H4N5 + H5N4F1 + H4N5F1 + H5N5 + H4N5F2 + H5N5F1 + H5N5F2 ) + 1/2 * ( H4N4S1 + H4N4F1S1 + H5N4S1 + H4N5S1 + H4N4F2S1 + H5N4F1S1 + H4N5F1S1 + H5N5S1 + H5N4F2S1 + H5N5F1S1 ) + 2/2 * ( H5N4S2 + H5N4F1S2 ) ) / ( H3N4 + H3N4F1 + H4N4 + H3N5 + H4N4F1 + H5N4 + H3N5F1 + H4N5 + H4N4S1 + H5N4F1 + H4N5F1 + H5N5 + H4N4F1S1 + H5N4S1 + H4…	0.767253	0.825115	0.81191	0.795174	0.631926	0.86987	0.860596	0.809799	0.818967	0.775762	0.715953	0.695961	0.734409	0.759621	0.721988	0.753695	0.77757	0.837636	0.808401	0.762957	0.825976	0.817095	0.833408	0.769786	0.795143	0.837168	0.817368	0.787964	0.789142	0.811739	0.515515	0.326583	0.632906	0.639584	0.211369	0.392299	0.373647	0.300509	0.310278	0.2728	0.310139		0.292051	0.243143	0.265857
A3GS	Sialylation per galactose within triantennary glycans		A3GS = ( ( 0/3 * ( H6N5 ) + 1/3 * ( H6N5E1 + H6N5F1E1 ) + 2/3 * ( H6N5E1L1 + H6N5E2 + H6N5F1E1L1 + H6N5F1L2 + H6N5F1E2 ) + 3/3 * ( H6N5E1L2 + H6N5E2L1 + H6N5E3 + H6N5F1E1L2 + H6N5F1E2L1 + H6N5F1E3 + H6N5F1L3 + H6N5F2E1L2 + H6N5F2E2L1 ) ) / ( H6N5 + H6N5E1 + H6N5F1E1 + H6N5E1L1 + H6N5E2 + H6N5F1E1L1 + H6N5F1L2 + H6N5F1E2 + H6N5E1L2 + H6N5E2L1 + H6N5E3 + H6N5F1E1L2 + H6N5F1E2L1 + H6N5F1E3 + H6N5F1L…	not applicable	0.857134	0.885642	0.867578	0.863774	0.650004	0.906616	0.90673	0.873969	0.890485	0.840231	0.81136	0.684355	0.791461	0.798062	0.768282	0.767914	0.795059	0.891481	0.824267	0.803196	0.887141	0.877519	0.894003	0.873856	0.887783	0.880677	0.912607	0.872637	0.853195	0.891848	1	0.780197	n.a.	n.a.	0.429951	0.670299	0.68307	n.a.	n.a.	0.782441	0.625354		n.a.	n.a.	0.333333
A4GS	Sialylation per galactose within tretra-antennary glycans		A4GS = ( ( 0/4 * ( H3N6F1 + H4N6F1 ) + 1/4 * ( H4N6E1 + H4N6F1L1 + H4N6F1E1 + H5N6F1L1 + H7N6E1 ) + 2/4 * ( H5N6F1E1L1 + H7N6E2 ) + 3/4 * ( H7N6E1L2 + H7N6E2L1 + H7N6E3 + H7N6F1E1L2 + H7N6F1E2L1 + H7N6F2E1L2 ) + 4/4 * ( H7N6E1L3 + H7N6E2L2 + H7N6E3L1 + H7N6F1E1L3 + H7N6F1E2L2 + H7N6F1E3L1 + H7N6F2E1L3 + H7N6F2E2L2 + H7N6F3E1L3 ) ) / ( H3N6F1 + H4N6F1 + H4N6E1 + H4N6F1L1 + H4N6F1E1 + H5N6F1L1 + H5…	not applicable	1	0.903665	0.797114	0.803418	0.402353	0.892199	0.898715	0.902305	0.894631	0.875125	0.84222	0.662091	0.866545	0.828113	0.800322	0.801205	0.849648	0.851434	0.846921	0.826717	0.866556	0.826099	0.850373	0.79598	0.858235	0.799771	0.864494	0.810902	0.846097	0.857614	n.a.	n.a.	n.a.	n.a.	n.a.	n.a.	n.a.	n.a.	n.a.	n.a.	n.a.		n.a.	n.a.	n.a.
A1F0GS	Sialylation per galactose within afucosylated monoantennary glycans		A1F0GS = ( ( 0/1 * ( H3N3 + H4N3 ) + 1/1 * ( H3N3E1 + H4N3L1 + H4N3E1 ) ) / ( H3N3 + H4N3 + H3N3E1 + H4N3L1 + H4N3E1 ) ) / ( ( 0/1 * ( H3N3 ) + 1/1 * ( H4N3 + H3N3E1 + H4N3L1 + H4N3E1 ) ) / ( H3N3 + H4N3 + H3N3E1 + H4N3L1 + H4N3E1 ) )	A1F0GS = ( ( 0/1 * ( H3N3 + H4N3 ) + 1/1 * ( H4N3S1 ) ) / ( H3N3 + H4N3 + H4N3S1 ) ) / ( ( 0/1 * ( H3N3 ) + 1/1 * ( H4N3 + H4N3S1 ) ) / ( H3N3 + H4N3 + H4N3S1 ) )	0.993599	0.939715	0	0	0.887027	1	1	0.948547	0.937583	0.923063	0.920798	0.887997	0.919699	0.934404	0.91835	0.926303	0.937519	0.957249	0.935839	0.924	0.952693	0.932856	0.94816	0.934095	0.957822	0.959192	0.950812	0.946598	0.948614	0.950051	1	0.770467	n.a.	n.a.	n.a.	n.a.	n.a.	n.a.	n.a.	n.a.	n.a.		n.a.	n.a.	n.a.
A2F0GS	Sialylation per galactose within afucosylated diantennary glycans		A2F0GS = ( ( 0/2 * ( H3N4 + H4N4 + H3N5 + H5N4 + H4N5 + H5N5 ) + 1/2 * ( H4N4L1 + H4N4E1 + H5N4L1 + H4N5L1 + H5N4E1 + H4N5E1 + H5N5E1 ) + 2/2 * ( H5N4L2 + H5N4E1L1 + H5N4E2 + H5N5E1L1 + H5N5E2 ) ) / ( H3N4 + H4N4 + H3N5 + H5N4 + H4N5 + H4N4L1 + H4N4E1 + H5N5 + H5N4L1 + H4N5L1 + H5N4E1 + H4N5E1 + H5N5E1 + H5N4L2 + H5N4E1L1 + H5N4E2 + H5N5E1L1 + H5N5E2 ) ) / ( ( 0/2 * ( H3N4 + H3N5 ) + 1/2 * ( H4N4…	A2F0GS = ( ( 0/2 * ( H3N4 + H4N4 + H3N5 + H5N4 + H4N5 + H5N5 ) + 1/2 * ( H4N4S1 + H5N4S1 + H4N5S1 + H5N5S1 ) + 2/2 * ( H5N4S2 ) ) / ( H3N4 + H4N4 + H3N5 + H5N4 + H4N5 + H4N4S1 + H5N5 + H5N4S1 + H4N5S1 + H5N5S1 + H5N4S2 ) ) / ( ( 0/2 * ( H3N4 + H3N5 ) + 1/2 * ( H4N4 + H4N5 + H4N4S1 + H4N5S1 ) + 2/2 * ( H5N4 + H5N5 + H5N4S1 + H5N5S1 + H5N4S2 ) ) / ( H3N4 + H4N4 + H3N5 + H5N4 + H4N5 + H4N4S1 + H5N5 …	0.916178	0.829644	0.867243	0.851929	0.75416	0.958596	0.949269	0.908275	0.910498	0.870719	0.857909	0.845259	0.847399	0.856873	0.842166	0.839189	0.855416	0.939144	0.868455	0.848608	0.906891	0.91187	0.912169	0.889565	0.920301	0.920596	0.916436	0.913287	0.889225	0.907146	0.75262	0.329262	0.651592	0.678382	0.428838	0.682027	0.624024	0.611093	0.575173	0.664422	0.446978		0.561984	0.37098	0.435765
A3F0GS	Sialylation per galactose within afucosylated triantennary glycans		A3F0GS = ( ( 0/3 * ( H6N5 ) + 1/3 * ( H6N5E1 ) + 2/3 * ( H6N5E1L1 + H6N5E2 ) + 3/3 * ( H6N5E1L2 + H6N5E2L1 + H6N5E3 ) ) / ( H6N5 + H6N5E1 + H6N5E1L1 + H6N5E2 + H6N5E1L2 + H6N5E2L1 + H6N5E3 ) ) / ( ( 0/3 * (0) + 1/3 * (0) + 2/3 * (0) + 3/3 * ( H6N5 + H6N5E1 + H6N5E1L1 + H6N5E2 + H6N5E1L2 + H6N5E2L1 + H6N5E3 ) ) / ( H6N5 + H6N5E1 + H6N5E1L1 + H6N5E2 + H6N5E1L2 + H6N5E2L1 + H6N5E3 ) )	not applicable	0.847656	0.885642	0.836559	0.802697	0.638579	0.882866	0.890305	0.860539	0.855909	0.832811	0.811943	0.67261	0.802002	0.779345	0.780552	0.772459	0.791178	0.840268	0.824156	0.771449	0.870983	0.842891	0.873436	0.866395	0.884739	0.877908	0.915221	0.867617	0.861328	0.878165	1	0.780197	n.a.	n.a.	0.488042	1	1	n.a.	n.a.	0.782441	0.625354		n.a.	n.a.	n.a.
A4F0GS	Sialylation per galactose within afucosylated tetra-antennary glycans		A4F0GS = ( ( 0/4 * (0) + 1/4 * ( H4N6E1 + H7N6E1 ) + 2/4 * ( H7N6E2 ) + 3/4 * ( H7N6E1L2 + H7N6E2L1 + H7N6E3 ) + 4/4 * ( H7N6E1L3 + H7N6E2L2 + H7N6E3L1 ) ) / ( H3N6F1 + H4N6F1 + H4N6E1 + H4N6F1L1 + H4N6F1E1 + H5N6F1L1 + H5N6F1E1L1 + H7N6E1 + H7N6E2 + H7N6E1L2 + H7N6E2L1 + H7N6E3 + H7N6F1E1L2 + H7N6F1E2L1 + H7N6E1L3 + H7N6F2E1L2 + H7N6E2L2 + H7N6E3L1 + H7N6F1E1L3 + H7N6F1E2L2 + H7N6F1E3L1 + H7N6F2…	not applicable	1	0.906596	0.882533	0.91554	0.371257	0.857397	0.87079	0.903909	0.877731	0.884593	0.84735	0.646346	0.876819	0.818212	0.820052	0.82466	0.855358	0.786069	0.851974	0.814358	0.848387	0.778645	0.825865	0.773816	0.849355	0.784962	0.860369	0.792469	0.845359	0.840191	n.a.	n.a.	n.a.	n.a.	n.a.	n.a.	n.a.	n.a.	n.a.	n.a.	n.a.		n.a.	n.a.	n.a.
A1FGS	Sialylation per galactose within fucosylated monoantennary glycans		A1FGS = ( ( 0/1 * ( H3N3F1 + H4N3F1 ) + 1/1 * ( H4N3F1L1 + H4N3F1E1 ) ) / ( H3N3F1 + H4N3F1 + H4N3F1L1 + H4N3F1E1 ) ) / ( ( 0/1 * ( H3N3F1 ) + 1/1 * ( H4N3F1 + H4N3F1L1 + H4N3F1E1 ) ) / ( H3N3F1 + H4N3F1 + H4N3F1L1 + H4N3F1E1 ) )	A1FGS = ( ( 0/1 * ( H3N3F1 + H4N3F1 ) + 1/1 * ( H4N3F1S1 ) ) / ( H3N3F1 + H4N3F1 + H4N3F1S1 ) ) / ( ( 0/1 * ( H3N3F1 ) + 1/1 * ( H4N3F1 + H4N3F1S1 ) ) / ( H3N3F1 + H4N3F1 + H4N3F1S1 ) )	0.972441	n.a.	n.a.	n.a.	0	1	1	1	1	0.80867	0.70781	0	1	1	0.8249	0.78008	1	1	0	0	0.727263	0.616222	0.813349	0.774133	0.721075	0.836102	0.733924	0.744067	0.765033	0.725832	0.981934	n.a.	0	0	0.408864	0.896802	0.877478	0.477257	0.516583	0.46109	0.487742		n.a.	n.a.	0.438713
A2FGS	Sialylation per galactose within fucosylated diantennary glycans		A2FGS = ( ( 0/2 * ( H3N4F1 + H4N4F1 + H3N5F1 + H5N4F1 + H4N5F1 + H5N4F2 + H5N5F1 + H5N5F2 ) + 1/2 * ( H4N4F1L1 + H4N4F1E1 + H5N4F1L1 + H4N5F1L1 + H5N4F1E1 + H4N5F1E1 + H4N4F2L1 + H5N5F1E1 + H5N5F1L1 ) + 2/2 * ( H5N4F1L2 + H5N4F1E1L1 + H5N4F1E2 + H5N5F1E1L1 + H5N5F1E2 + H5N5F2L2 ) ) / ( H3N4F1 + H4N4F1 + H3N5F1 + H5N4F1 + H4N5F1 + H4N4F1L1 + H4N4F1E1 + H5N4F2 + H5N5F1 + H5N4F1L1 + H4N5F1L1 + H5N4F…	A2FGS = ( ( 0/2 * ( H3N4F1 + H4N4F1 + H3N5F1 + H5N4F1 + H4N5F1 + H4N5F2 + H5N5F1 + H5N5F2 ) + 1/2 * ( H4N4F1S1 + H4N4F2S1 + H5N4F1S1 + H4N5F1S1 + H5N4F2S1 + H5N5F1S1 ) + 2/2 * ( H5N4F1S2 ) ) / ( H3N4F1 + H4N4F1 + H3N5F1 + H5N4F1 + H4N5F1 + H4N4F1S1 + H4N5F2 + H5N5F1 + H4N4F2S1 + H5N4F1S1 + H4N5F1S1 + H5N5F2 + H5N4F2S1 + H5N5F1S1 + H5N4F1S2 ) ) / ( ( 0/2 * ( H3N4F1 + H3N5F1 ) + 1/2 * ( H4N4F1 + H4…	0.567374	0.642792	0.732349	0.700771	0.37966	0.679351	0.61355	0.526337	0.588593	0.509872	0.457955	0.339469	0.472108	0.517463	0.533485	0.558165	0.594748	0.594149	0.643324	0.560177	0.549728	0.511497	0.530297	0.53796	0.482453	0.608519	0.568654	0.493565	0.521778	0.52634	0.412055	0.16592	0.628931	0.632816	0.182772	0.362931	0.339931	0.275615	0.292407	0.220422	0.2906		0.261772	0.211008	0.252566
A3FGS	Sialylation per galactose within fucosylated triantennary glycans		A3FGS = ( ( 0/3 * (0) + 1/3 * ( H6N5F1E1 ) + 2/3 * ( H6N5F1E1L1 + H6N5F1L2 + H6N5F1E2 ) + 3/3 * ( H6N5F1E1L2 + H6N5F1E2L1 + H6N5F1E3 + H6N5F1L3 + H6N5F2E1L2 + H6N5F2E2L1 ) ) / ( H6N5F1E1 + H6N5F1E1L1 + H6N5F1L2 + H6N5F1E2 + H6N5F1E1L2 + H6N5F1E2L1 + H6N5F1E3 + H6N5F1L3 + H6N5F2E1L2 + H6N5F2E2L1 ) ) / ( ( 0/3 * (0) + 1/3 * (0) + 2/3 * (0) + 3/3 * ( H6N5F1E1 + H6N5F1E1L1 + H6N5F1L2 + H6N5F1E2 + H6N…	not applicable	0.873787	n.a.	0.93363	0.926212	0.695822	0.939735	0.939694	0.907185	0.938542	0.867059	0.80891	0.742709	0.719397	0.847096	0.724481	0.750067	0.808551	0.941971	0.824698	0.857578	0.928937	0.933187	0.937069	0.89732	0.898579	0.891736	0.901863	0.891127	0.81054	0.922528	1	n.a.	n.a.	n.a.	0.333333	0.542519	0.500419	n.a.	n.a.	n.a.	n.a.		n.a.	n.a.	0.333333
A4FGS	Sialylation per galactose within fucosylated tetra-antennary glycans		A4FGS = ( ( 0/4 * ( H3N6F1 + H4N6F1 ) + 1/4 * ( H4N6F1L1 + H4N6F1E1 + H5N6F1L1 ) + 2/4 * ( H5N6F1E1L1 ) + 3/4 * ( H7N6F1E1L2 + H7N6F1E2L1 + H7N6F2E1L2 ) + 4/4 * ( H7N6F1E1L3 + H7N6F1E2L2 + H7N6F1E3L1 + H7N6F2E1L3 + H7N6F2E2L2 + H7N6F3E1L3 ) ) / ( H3N6F1 + H4N6F1 + H4N6E1 + H4N6F1L1 + H4N6F1E1 + H5N6F1L1 + H5N6F1E1L1 + H7N6E1 + H7N6E2 + H7N6E1L2 + H7N6E2L1 + H7N6E3 + H7N6F1E1L2 + H7N6F1E2L1 + H7N6…	not applicable	1	0.817705	0.760531	0.774204	0.561305	0.929746	0.941592	0.899534	0.913136	0.846077	0.821932	0.705713	0.792518	0.851099	0.70494	0.691305	0.831651	0.90947	0.825042	0.851865	0.912533	0.900881	0.902884	0.864497	0.891236	0.87051	0.883022	0.881727	0.848733	0.89722	n.a.	n.a.	n.a.	n.a.	n.a.	n.a.	n.a.	n.a.	n.a.	n.a.	n.a.		n.a.	n.a.	n.a.
A1GL	Sialylation (α2,3 linked) per galactose within monoantennary glycans		A1GL = ( ( 0/1 * ( H3N3 + H3N3F1 + H4N3 + H4N3F1 + H3N3E1 + H4N3E1 + H4N3F1E1 ) + 1/1 * ( H4N3L1 + H4N3F1L1 ) ) / ( H3N3 + H3N3F1 + H4N3 + H4N3F1 + H3N3E1 + H4N3L1 + H4N3E1 + H4N3F1L1 + H4N3F1E1 ) ) / ( ( 0/1 * ( H3N3 + H3N3F1 ) + 1/1 * ( H4N3 + H4N3F1 + H3N3E1 + H4N3L1 + H4N3E1 + H4N3F1L1 + H4N3F1E1 ) ) / ( H3N3 + H3N3F1 + H4N3 + H4N3F1 + H3N3E1 + H4N3L1 + H4N3E1 + H4N3F1L1 + H4N3F1E1 ) )	not applicable	0.058225	0	0	0	0	0	0	0	0	0	0	0	0	0	0	0	0	0	0	0	0	0	0	0	0	0	0	0	0	0	0.0164474	0	0	0	0	0	0	0	0	0	0		n.a.	n.a.	0
A2GL	Sialylation (α2,3 linked) per galactose within diantennary glycans		A2GL = ( ( 0/2 * ( H3N4 + H3N4F1 + H4N4 + H3N5 + H4N4F1 + H5N4 + H3N5F1 + H4N5 + H5N4F1 + H4N4E1 + H4N5F1 + H5N5 + H4N4F1E1 + H5N4F2 + H5N4E1 + H5N5F1 + H4N5E1 + H5N4F1E1 + H5N5F2 + H4N5F1E1 + H5N5E1 + H5N4E2 + H5N5F1E1 + H5N4F1E2 + H5N5E2 + H5N5F1E2 ) + 1/2 * ( H4N4L1 + H4N4F1L1 + H5N4L1 + H4N5L1 + H5N4F1L1 + H4N5F1L1 + H4N4F2L1 + H5N4E1L1 + H5N4F1E1L1 + H5N5F1L1 + H5N5E1L1 + H5N5F1E1L1 ) + 2/2 …	not applicable	0.124092	0.0743076	0.128332	0.138907	0.0377437	0.0546221	0.0585565	0.0737361	0.0725486	0.0967727	0.0666965	0.0408136	0.0891351	0.0643292	0.0851856	0.0979101	0.0891497	0.0825859	0.112578	0.104291	0.0870849	0.0674206	0.071988	0.0671563	0.0680798	0.0561198	0.087882	0.0525254	0.0658394	0.0806954	0.0434117	0.00870172	0	0	0.00270627	0.00465516	0.00496528	0.0040516	0.00276934	0.00795492	0.00545424		0.00679391	0.00474155	0.00241182
A3GL	Sialylation (α2,3 linked) per galactose within triantennary glycans		A3GL = ( ( 0/3 * ( H6N5 + H6N5E1 + H6N5F1E1 + H6N5E2 + H6N5F1E2 + H6N5E3 + H6N5F1E3 ) + 1/3 * ( H6N5E1L1 + H6N5F1E1L1 + H6N5E2L1 + H6N5F1E2L1 + H6N5F2E2L1 ) + 2/3 * ( H6N5F1L2 + H6N5E1L2 + H6N5F1E1L2 + H6N5F2E1L2 ) + 3/3 * ( H6N5F1L3 ) ) / ( H6N5 + H6N5E1 + H6N5F1E1 + H6N5E1L1 + H6N5E2 + H6N5F1E1L1 + H6N5F1L2 + H6N5F1E2 + H6N5E1L2 + H6N5E2L1 + H6N5E3 + H6N5F1E1L2 + H6N5F1E2L1 + H6N5F1E3 + H6N5F1L…	not applicable	0.253752	0.268749	0.273584	0.282435	0.0940276	0.240839	0.249549	0.286488	0.282164	0.29042	0.247014	0.113167	0.265609	0.213142	0.221672	0.225025	0.251177	0.251247	0.26738	0.237341	0.283274	0.257138	0.266969	0.269349	0.270764	0.230461	0.308873	0.227169	0.258634	0.286976	0.333333	0.19112	n.a.	n.a.	0	0.0931041	0.121869	n.a.	n.a.	0.224554	0.146011		n.a.	n.a.	0
A4GL	Sialylation (α2,3 linked) per galactose within tetra-antennary glycans		A4GL = ( ( 0/4 * ( H3N6F1 + H4N6F1 + H4N6E1 + H4N6F1E1 + H7N6E1 + H7N6E2 + H7N6E3 ) + 1/4 * ( H4N6F1L1 + H5N6F1L1 + H5N6F1E1L1 + H7N6E2L1 + H7N6F1E2L1 + H7N6E3L1 + H7N6F1E3L1 ) + 2/4 * ( H7N6E1L2 + H7N6F1E1L2 + H7N6F2E1L2 + H7N6E2L2 + H7N6F1E2L2 + H7N6F2E2L2 ) + 3/4 * ( H7N6E1L3 + H7N6F1E1L3 + H7N6F2E1L3 + H7N6F3E1L3 ) + 4/4 * (0) ) / ( H3N6F1 + H4N6F1 + H4N6E1 + H4N6F1L1 + H4N6F1E1 + H5N6F1L1 + …	not applicable	0.334622	0.48825	0.429124	0.489547	0.0412805	0.443744	0.445002	0.468401	0.481332	0.464679	0.399583	0.109443	0.474871	0.353877	0.335075	0.343457	0.41292	0.371663	0.428496	0.393113	0.47641	0.3949	0.436776	0.372735	0.446641	0.351857	0.464955	0.359994	0.397639	0.450967	n.a.	n.a.	n.a.	n.a.	n.a.	n.a.	n.a.	n.a.	n.a.	n.a.	n.a.		n.a.	n.a.	n.a.
A1F0GL	Sialylation (α2,3 linked) per galactose within afucosylated monoantennary glycans		A1F0GL = ( ( 0/1 * ( H3N3 + H4N3 + H3N3E1 + H4N3E1 ) + 1/1 * ( H4N3L1 ) ) / ( H3N3 + H4N3 + H3N3E1 + H4N3L1 + H4N3E1 ) ) / ( ( 0/1 * ( H3N3 ) + 1/1 * ( H4N3 + H3N3E1 + H4N3L1 + H4N3E1 ) ) / ( H3N3 + H4N3 + H3N3E1 + H4N3L1 + H4N3E1 ) )	not applicable	0.0335327	0	0	0	0	0	0	0	0	0	0	0	0	0	0	0	0	0	0	0	0	0	0	0	0	0	0	0	0	0	0	0	n.a.	n.a.	n.a.	n.a.	n.a.	n.a.	n.a.	n.a.	n.a.		n.a.	n.a.	n.a.
A2F0GL	Sialylation (α2,3 linked) per galactose within afucosylated diantennary glycans		A2F0GL = ( ( 0/2 * ( H3N4 + H4N4 + H3N5 + H5N4 + H4N5 + H4N4E1 + H5N5 + H5N4E1 + H4N5E1 + H5N5E1 + H5N4E2 + H5N5E2 ) + 1/2 * ( H4N4L1 + H5N4L1 + H4N5L1 + H5N4E1L1 + H5N5E1L1 ) + 2/2 * ( H5N4L2 ) ) / ( H3N4 + H4N4 + H3N5 + H5N4 + H4N5 + H4N4L1 + H4N4E1 + H5N5 + H5N4L1 + H4N5L1 + H5N4E1 + H4N5E1 + H5N5E1 + H5N4L2 + H5N4E1L1 + H5N4E2 + H5N5E1L1 + H5N5E2 ) ) / ( ( 0/2 * ( H3N4 + H3N5 ) + 1/2 * ( H4N4…	not applicable	0.121463	0.0746156	0.115848	0.088596	0.029346	0.0457411	0.0522427	0.0722324	0.0621525	0.0987148	0.0729768	0.0291626	0.098968	0.0578777	0.0692268	0.0723357	0.0745415	0.0527501	0.0861267	0.0643351	0.0815512	0.0593139	0.0645236	0.0718332	0.0714971	0.0558578	0.0963199	0.0536723	0.0687758	0.0798259	0.0854271	0.00884679	0	0	0.0109999	0.0258051	0.0216064	0	0	0.0382708	0.0148798		0.0317884	0.0109724	0
A3F0GL	Sialylation (α2,3 linked) per galactose within afucosylated triantennary glycans		A3F0GL = ( ( 0/3 * ( H6N5 + H6N5E1 + H6N5E2 + H6N5E3 ) + 1/3 * ( H6N5E1L1 + H6N5E2L1 ) + 2/3 * ( H6N5E1L2 ) + 3/3 * (0) ) / ( H6N5 + H6N5E1 + H6N5E1L1 + H6N5E2 + H6N5E1L2 + H6N5E2L1 + H6N5E3 ) ) / ( ( 0/3 * (0) + 1/3 * (0) + 2/3 * (0) + 3/3 * ( H6N5 + H6N5E1 + H6N5E1L1 + H6N5E2 + H6N5E1L2 + H6N5E2L1 + H6N5E3 ) ) / ( H6N5 + H6N5E1 + H6N5E1L1 + H6N5E2 + H6N5E1L2 + H6N5E2L1 + H6N5E3 ) )	not applicable	0.233016	0.268749	0.226183	0.188537	0.0853657	0.194776	0.216443	0.261332	0.233969	0.264743	0.22367	0.102069	0.264438	0.183197	0.198177	0.198744	0.226323	0.159612	0.241599	0.187866	0.256327	0.204787	0.228588	0.25098	0.251695	0.212135	0.301792	0.204511	0.249646	0.259488	0.333333	0.19112	n.a.	n.a.	0	0.333333	0.333333	n.a.	n.a.	0.224554	0.146011		n.a.	n.a.	n.a.
A4F0GL	Sialylation (α2,3 linked) per galactose within afucosylated tetra-antennary glycans		A4F0GL = ( ( 0/4 * ( H4N6E1 + H7N6E1 + H7N6E2 + H7N6E3 ) + 1/4 * ( H7N6E2L1 + H7N6E3L1 ) + 2/4 * ( H7N6E1L2 + H7N6E2L2 ) + 3/4 * ( H7N6E1L3 ) + 4/4 * (0) ) / ( H3N6F1 + H4N6F1 + H4N6E1 + H4N6F1L1 + H4N6F1E1 + H5N6F1L1 + H5N6F1E1L1 + H7N6E1 + H7N6E2 + H7N6E1L2 + H7N6E2L1 + H7N6E3 + H7N6F1E1L2 + H7N6F1E2L1 + H7N6E1L3 + H7N6F2E1L2 + H7N6E2L2 + H7N6E3L1 + H7N6F1E1L3 + H7N6F1E2L2 + H7N6F1E3L1 + H7N6F2…	not applicable	0.5	0.5049	0.18836	0.134393	0.0493562	0.389674	0.418497	0.490127	0.457226	0.500802	0.42266	0.148946	0.5018	0.369772	0.385371	0.394523	0.441085	0.306659	0.45033	0.381732	0.45617	0.356613	0.411565	0.373592	0.441829	0.345163	0.480949	0.348017	0.440708	0.446901	n.a.	n.a.	n.a.	n.a.	n.a.	n.a.	n.a.	n.a.	n.a.	n.a.	n.a.		n.a.	n.a.	n.a.
A1FGL	Sialylation (α2,3 linked) per galactose within fucosylated monoantennary glycans		A1FGL = ( ( 0/1 * ( H3N3F1 + H4N3F1 + H4N3F1E1 ) + 1/1 * ( H4N3F1L1 ) ) / ( H3N3F1 + H4N3F1 + H4N3F1L1 + H4N3F1E1 ) ) / ( ( 0/1 * ( H3N3F1 ) + 1/1 * ( H4N3F1 + H4N3F1L1 + H4N3F1E1 ) ) / ( H3N3F1 + H4N3F1 + H4N3F1L1 + H4N3F1E1 ) )	not applicable	0.0885057	n.a.	n.a.	n.a.	0	0	0	0	0	0	0	0	0	0	0	0	0	0	0	0	0	0	0	0	0	0	0	0	0	0	0.0194294	n.a.	0	0	0	0	0	0	0	0	0		n.a.	n.a.	0
A2FGL	Sialylation (α2,3 linked) per galactose within fucosylated diantennary glycans		A2FGL = ( ( 0/2 * ( H3N4F1 + H4N4F1 + H3N5F1 + H5N4F1 + H4N5F1 + H4N4F1E1 + H5N4F2 + H5N5F1 + H5N4F1E1 + H5N5F2 + H4N5F1E1 + H5N5F1E1 + H5N4F1E2 + H5N5F1E2 ) + 1/2 * ( H4N4F1L1 + H5N4F1L1 + H4N5F1L1 + H4N4F2L1 + H5N4F1E1L1 + H5N5F1L1 + H5N5F1E1L1 ) + 2/2 * ( H5N4F1L2 + H5N5F2L2 ) ) / ( H3N4F1 + H4N4F1 + H3N5F1 + H5N4F1 + H4N5F1 + H4N4F1L1 + H4N4F1E1 + H5N4F2 + H5N5F1 + H5N4F1L1 + H4N5F1L1 + H5N4F…	not applicable	0.12762	0.061911	0.146281	0.22259	0.055075	0.0736921	0.0761469	0.0780647	0.0987147	0.0913348	0.0552822	0.0686337	0.0663085	0.0803933	0.110217	0.156401	0.123457	0.154153	0.185286	0.198886	0.105978	0.0935604	0.100715	0.0581042	0.0595422	0.0568379	0.0666983	0.0498313	0.0579948	0.0832961	0.0250784	0	0	0	0.00161568	0.00251129	0.00272434	0.00437634	0.00295617	0.00390028	0.00410842		0.00399027	0.00317525	0.00260048
A3FGL	Sialylation (α2,3 linked) per galactose within fucosylated triantennary glycans		A3FGL = ( ( 0/3 * ( H6N5F1E1 + H6N5F1E2 + H6N5F1E3 ) + 1/3 * ( H6N5F1E1L1 + H6N5F1E2L1 + H6N5F2E2L1 ) + 2/3 * ( H6N5F1L2 + H6N5F1E1L2 + H6N5F2E1L2 ) + 3/3 * ( H6N5F1L3 ) ) / ( H6N5F1E1 + H6N5F1E1L1 + H6N5F1L2 + H6N5F1E2 + H6N5F1E1L2 + H6N5F1E2L1 + H6N5F1E3 + H6N5F1L3 + H6N5F2E1L2 + H6N5F2E2L1 ) ) / ( ( 0/3 * (0) + 1/3 * (0) + 2/3 * (0) + 3/3 * ( H6N5F1E1 + H6N5F1E1L1 + H6N5F1L2 + H6N5F1E2 + H6N5F…	not applicable	0.290182	n.a.	0.374521	0.378425	0.128766	0.305074	0.315995	0.348709	0.349152	0.383254	0.34521	0.168311	0.273615	0.29159	0.305543	0.328219	0.337563	0.341588	0.367513	0.322091	0.35298	0.341296	0.347336	0.327117	0.338395	0.303657	0.337966	0.310607	0.305774	0.348608	0.333333	n.a.	n.a.	n.a.	0	0	0	n.a.	n.a.	n.a.	n.a.		n.a.	n.a.	0
A4FGL	Sialylation (α2,3 linked) per galactose within fucosylated tetra-antennary glycans		A4FGL = ( ( 0/4 * ( H3N6F1 + H4N6F1 + H4N6F1E1 ) + 1/4 * ( H4N6F1L1 + H5N6F1L1 + H5N6F1E1L1 + H7N6F1E2L1 + H7N6F1E3L1 ) + 2/4 * ( H7N6F1E1L2 + H7N6F2E1L2 + H7N6F1E2L2 + H7N6F2E2L2 ) + 3/4 * ( H7N6F1E1L3 + H7N6F2E1L3 + H7N6F3E1L3 ) + 4/4 * (0) ) / ( H3N6F1 + H4N6F1 + H4N6E1 + H4N6F1L1 + H4N6F1E1 + H5N6F1L1 + H5N6F1E1L1 + H7N6E1 + H7N6E2 + H7N6E1L2 + H7N6E2L1 + H7N6E3 + H7N6F1E1L2 + H7N6F1E2L1 + H7…	not applicable	0.204243	0	0.53224	0.582085	0	0.50208	0.4857	0.430871	0.507726	0.353849	0.308306	0	0.280839	0.316975	0.0919212	0.104184	0.324143	0.429378	0.333967	0.416271	0.527628	0.455235	0.490792	0.370083	0.464523	0.383832	0.393127	0.406011	0.243898	0.460211	n.a.	n.a.	n.a.	n.a.	n.a.	n.a.	n.a.	n.a.	n.a.	n.a.	n.a.		n.a.	n.a.	n.a.
A1GE	Sialylation (α2,6 linked) per galactose within monoantennary glycans		A1GE = ( ( 0/1 * ( H3N3 + H3N3F1 + H4N3 + H4N3F1 + H4N3L1 + H4N3F1L1 ) + 1/1 * ( H3N3E1 + H4N3E1 + H4N3F1E1 ) ) / ( H3N3 + H3N3F1 + H4N3 + H4N3F1 + H3N3E1 + H4N3L1 + H4N3E1 + H4N3F1L1 + H4N3F1E1 ) ) / ( ( 0/1 * ( H3N3 + H3N3F1 ) + 1/1 * ( H4N3 + H4N3F1 + H3N3E1 + H4N3L1 + H4N3E1 + H4N3F1L1 + H4N3F1E1 ) ) / ( H3N3 + H3N3F1 + H4N3 + H4N3F1 + H3N3E1 + H4N3L1 + H4N3E1 + H4N3F1L1 + H4N3F1E1 ) )	not applicable	0.92587	0.939715	0	0	0.793383	1	1	0.95768	0.948025	0.895313	0.860955	0.804796	0.943497	0.94911	0.881825	0.879417	0.952402	0.963293	0.888573	0.859011	0.913569	0.871807	0.926207	0.891966	0.905873	0.927473	0.89826	0.895283	0.910427	0.907287	0.96826	0.770467	0	0	0.408864	0.896802	0.877478	0.477257	0.516583	0.46109	0.487742		n.a.	n.a.	0.438713
A2GE	Sialylation (α2,6 linked) per galactose within diantennary glycans		A2GE = ( ( 0/2 * ( H3N4 + H3N4F1 + H4N4 + H3N5 + H4N4F1 + H5N4 + H3N5F1 + H4N5 + H4N4L1 + H5N4F1 + H4N5F1 + H5N5 + H4N4F1L1 + H5N4L1 + H5N4F2 + H4N5L1 + H5N5F1 + H5N4F1L1 + H4N5F1L1 + H5N5F2 + H5N4L2 + H4N4F2L1 + H5N4F1L2 + H5N5F1L1 + H5N5F2L2 ) + 1/2 * ( H4N4E1 + H4N4F1E1 + H5N4E1 + H4N5E1 + H5N4F1E1 + H4N5F1E1 + H5N5E1 + H5N4E1L1 + H5N5F1E1 + H5N4F1E1L1 + H5N5E1L1 + H5N5F1E1L1 ) + 2/2 * ( H5N4E…	not applicable	0.643161	0.750807	0.683578	0.656267	0.594182	0.815248	0.802039	0.736063	0.746418	0.678989	0.649257	0.655148	0.645274	0.695292	0.636802	0.655785	0.68842	0.75505	0.695823	0.658667	0.738892	0.749675	0.76142	0.70263	0.727064	0.781048	0.729486	0.735438	0.723303	0.731044	0.472104	0.317882	0.632906	0.639584	0.208663	0.387644	0.368682	0.296457	0.307508	0.264845	0.304684		0.285257	0.238402	0.263445
A3GE	Sialylation (α2,6 linked) per galactose within triantennary glycans		A3GE = ( ( 0/3 * ( H6N5 + H6N5F1L2 + H6N5F1L3 ) + 1/3 * ( H6N5E1 + H6N5F1E1 + H6N5E1L1 + H6N5F1E1L1 + H6N5E1L2 + H6N5F1E1L2 + H6N5F2E1L2 ) + 2/3 * ( H6N5E2 + H6N5F1E2 + H6N5E2L1 + H6N5F1E2L1 + H6N5F2E2L1 ) + 3/3 * ( H6N5E3 + H6N5F1E3 ) ) / ( H6N5 + H6N5E1 + H6N5F1E1 + H6N5E1L1 + H6N5E2 + H6N5F1E1L1 + H6N5F1L2 + H6N5F1E2 + H6N5E1L2 + H6N5E2L1 + H6N5E3 + H6N5F1E1L2 + H6N5F1E2L1 + H6N5F1E3 + H6N5F1L…	not applicable	0.603383	0.616893	0.593994	0.58134	0.555976	0.665777	0.657181	0.58748	0.60832	0.549812	0.564347	0.571187	0.525851	0.58492	0.54661	0.542889	0.543882	0.640234	0.556887	0.565854	0.603866	0.620382	0.627034	0.604508	0.617019	0.650216	0.603734	0.645469	0.59456	0.604872	0.666667	0.589077	n.a.	n.a.	0.429951	0.577195	0.561201	n.a.	n.a.	0.557887	0.479344		n.a.	n.a.	0.333333
A4GE	Sialylation (α2,6 linked) per galactose within tetra-antennary glycans		A4GE = ( ( 0/4 * ( H3N6F1 + H4N6F1 + H4N6F1L1 + H5N6F1L1 ) + 1/4 * ( H4N6E1 + H4N6F1E1 + H5N6F1E1L1 + H7N6E1 + H7N6E1L2 + H7N6F1E1L2 + H7N6E1L3 + H7N6F2E1L2 + H7N6F1E1L3 + H7N6F2E1L3 + H7N6F3E1L3 ) + 2/4 * ( H7N6E2 + H7N6E2L1 + H7N6F1E2L1 + H7N6E2L2 + H7N6F1E2L2 + H7N6F2E2L2 ) + 3/4 * ( H7N6E3 + H7N6E3L1 + H7N6F1E3L1 ) + 4/4 * (0) ) / ( H3N6F1 + H4N6F1 + H4N6E1 + H4N6F1L1 + H4N6F1E1 + H5N6F1L1 + …	not applicable	0.665378	0.415415	0.36799	0.313872	0.361072	0.448455	0.453712	0.433905	0.413299	0.410447	0.442637	0.552648	0.391674	0.474236	0.465247	0.457748	0.436729	0.479772	0.418424	0.433604	0.390146	0.4312	0.413597	0.423246	0.411594	0.447914	0.399539	0.450908	0.448458	0.406647	n.a.	n.a.	n.a.	n.a.	n.a.	n.a.	n.a.	n.a.	n.a.	n.a.	n.a.		n.a.	n.a.	n.a.
A1F0GE	Sialylation (α2,6 linked) per galactose within afucosylated monoantennary glycans		A1F0GE = ( ( 0/1 * ( H3N3 + H4N3 + H4N3L1 ) + 1/1 * ( H3N3E1 + H4N3E1 ) ) / ( H3N3 + H4N3 + H3N3E1 + H4N3L1 + H4N3E1 ) ) / ( ( 0/1 * ( H3N3 ) + 1/1 * ( H4N3 + H3N3E1 + H4N3L1 + H4N3E1 ) ) / ( H3N3 + H4N3 + H3N3E1 + H4N3L1 + H4N3E1 ) )	not applicable	0.960066	0.939715	0	0	0.887027	1	1	0.948547	0.937583	0.923063	0.920798	0.887997	0.919699	0.934404	0.91835	0.926303	0.937519	0.957249	0.935839	0.924	0.952693	0.932856	0.94816	0.934095	0.957822	0.959192	0.950812	0.946598	0.948614	0.950051	1	0.770467	n.a.	n.a.	n.a.	n.a.	n.a.	n.a.	n.a.	n.a.	n.a.		n.a.	n.a.	n.a.
A2F0GE	Sialylation (α2,6 linked) per galactose within afucosylated diantennary glycans		A2F0GE = ( ( 0/2 * ( H3N4 + H4N4 + H3N5 + H5N4 + H4N5 + H4N4L1 + H5N5 + H5N4L1 + H4N5L1 + H5N4L2 ) + 1/2 * ( H4N4E1 + H5N4E1 + H4N5E1 + H5N5E1 + H5N4E1L1 + H5N5E1L1 ) + 2/2 * ( H5N4E2 + H5N5E2 ) ) / ( H3N4 + H4N4 + H3N5 + H5N4 + H4N5 + H4N4L1 + H4N4E1 + H5N5 + H5N4L1 + H4N5L1 + H5N4E1 + H4N5E1 + H5N5E1 + H5N4L2 + H5N4E1L1 + H5N4E2 + H5N5E1L1 + H5N5E2 ) ) / ( ( 0/2 * ( H3N4 + H3N5 ) + 1/2 * ( H4N4…	not applicable	0.794715	0.755028	0.751395	0.763333	0.724814	0.912854	0.897026	0.836043	0.848346	0.772004	0.784932	0.816096	0.748431	0.798995	0.77294	0.766853	0.780875	0.886394	0.782329	0.784273	0.82534	0.852557	0.847645	0.817732	0.848804	0.864738	0.820116	0.859615	0.820449	0.82732	0.667193	0.320415	0.651592	0.678382	0.417838	0.656222	0.602418	0.611093	0.575173	0.626151	0.432098		0.530195	0.360008	0.435765
A3F0GE	Sialylation (α2,6 linked) per galactose within afucosylated triantennary glycans		A3F0GE = ( ( 0/3 * ( H6N5 ) + 1/3 * ( H6N5E1 + H6N5E1L1 + H6N5E1L2 ) + 2/3 * ( H6N5E2 + H6N5E2L1 ) + 3/3 * ( H6N5E3 ) ) / ( H6N5 + H6N5E1 + H6N5E1L1 + H6N5E2 + H6N5E1L2 + H6N5E2L1 + H6N5E3 ) ) / ( ( 0/3 * (0) + 1/3 * (0) + 2/3 * (0) + 3/3 * ( H6N5 + H6N5E1 + H6N5E1L1 + H6N5E2 + H6N5E1L2 + H6N5E2L1 + H6N5E3 ) ) / ( H6N5 + H6N5E1 + H6N5E1L1 + H6N5E2 + H6N5E1L2 + H6N5E2L1 + H6N5E3 ) )	not applicable	0.61464	0.616893	0.610376	0.614161	0.553213	0.68809	0.673862	0.599207	0.62194	0.568068	0.588273	0.570541	0.537564	0.596148	0.582375	0.573716	0.564855	0.680656	0.582557	0.583582	0.614656	0.638104	0.644847	0.615416	0.633044	0.665773	0.613429	0.663106	0.611683	0.618677	0.666667	0.589077	n.a.	n.a.	0.488042	0.666667	0.666667	n.a.	n.a.	0.557887	0.479344		n.a.	n.a.	n.a.
A4F0GE	Sialylation (α2,6 linked) per galactose within afucosylated tetra-antennary glycans		A4F0GE = ( ( 0/4 * (0) + 1/4 * ( H4N6E1 + H7N6E1 + H7N6E1L2 + H7N6E1L3 ) + 2/4 * ( H7N6E2 + H7N6E2L1 + H7N6E2L2 ) + 3/4 * ( H7N6E3 + H7N6E3L1 ) + 4/4 * (0) ) / ( H3N6F1 + H4N6F1 + H4N6E1 + H4N6F1L1 + H4N6F1E1 + H5N6F1L1 + H5N6F1E1L1 + H7N6E1 + H7N6E2 + H7N6E1L2 + H7N6E2L1 + H7N6E3 + H7N6F1E1L2 + H7N6F1E2L1 + H7N6E1L3 + H7N6F2E1L2 + H7N6E2L2 + H7N6E3L1 + H7N6F1E1L3 + H7N6F1E2L2 + H7N6F1E3L1 + H7N6…	not applicable	0.5	0.401696	0.694174	0.781146	0.321901	0.467723	0.452293	0.413783	0.420504	0.383791	0.424689	0.4974	0.375019	0.44844	0.434681	0.430137	0.414273	0.47941	0.401644	0.432625	0.392217	0.422032	0.414299	0.400224	0.407526	0.4398	0.379419	0.444452	0.40465	0.393291	n.a.	n.a.	n.a.	n.a.	n.a.	n.a.	n.a.	n.a.	n.a.	n.a.	n.a.		n.a.	n.a.	n.a.
A1FGE	Sialylation (α2,6 linked) per galactose within fucosylated monoantennary glycans		A1FGE = ( ( 0/1 * ( H3N3F1 + H4N3F1 + H4N3F1L1 ) + 1/1 * ( H4N3F1E1 ) ) / ( H3N3F1 + H4N3F1 + H4N3F1L1 + H4N3F1E1 ) ) / ( ( 0/1 * ( H3N3F1 ) + 1/1 * ( H4N3F1 + H4N3F1L1 + H4N3F1E1 ) ) / ( H3N3F1 + H4N3F1 + H4N3F1L1 + H4N3F1E1 ) )	not applicable	0.883936	n.a.	n.a.	n.a.	0	1	1	1	1	0.80867	0.70781	0	1	1	0.8249	0.78008	1	1	0	0	0.727263	0.616222	0.813349	0.774133	0.721075	0.836102	0.733924	0.744067	0.765033	0.725832	0.962505	n.a.	0	0	0.408864	0.896802	0.877478	0.477257	0.516583	0.46109	0.487742		n.a.	n.a.	0.438713
A2FGE	Sialylation (α2,6 linked) per galactose within fucosylated diantennary glycans		A2FGE = ( ( 0/2 * ( H3N4F1 + H4N4F1 + H3N5F1 + H5N4F1 + H4N5F1 + H4N4F1L1 + H5N4F2 + H5N5F1 + H5N4F1L1 + H4N5F1L1 + H5N5F2 + H4N4F2L1 + H5N4F1L2 + H5N5F1L1 + H5N5F2L2 ) + 1/2 * ( H4N4F1E1 + H5N4F1E1 + H4N5F1E1 + H5N5F1E1 + H5N4F1E1L1 + H5N5F1E1L1 ) + 2/2 * ( H5N4F1E2 + H5N5F1E2 ) ) / ( H3N4F1 + H4N4F1 + H3N5F1 + H5N4F1 + H4N5F1 + H4N4F1L1 + H4N4F1E1 + H5N4F2 + H5N5F1 + H5N4F1L1 + H4N5F1L1 + H5N4F…	not applicable	0.439754	0.580881	0.586068	0.478181	0.324586	0.605659	0.537403	0.448272	0.489878	0.418537	0.402673	0.270836	0.405799	0.437069	0.423267	0.401764	0.471291	0.439996	0.458038	0.361291	0.44375	0.417936	0.429582	0.479855	0.422911	0.551681	0.501956	0.443733	0.463783	0.443044	0.386977	0.16592	0.628931	0.632816	0.181157	0.360419	0.337207	0.271239	0.289451	0.216522	0.286492		0.257782	0.207833	0.249965
A3FGE	Sialylation (α2,6 linked) per galactose within fucosylated triantennary glycans		A3FGE = ( ( 0/3 * ( H6N5F1L2 + H6N5F1L3 ) + 1/3 * ( H6N5F1E1 + H6N5F1E1L1 + H6N5F1E1L2 + H6N5F2E1L2 ) + 2/3 * ( H6N5F1E2 + H6N5F1E2L1 + H6N5F2E2L1 ) + 3/3 * ( H6N5F1E3 ) ) / ( H6N5F1E1 + H6N5F1E1L1 + H6N5F1L2 + H6N5F1E2 + H6N5F1E1L2 + H6N5F1E2L1 + H6N5F1E3 + H6N5F1L3 + H6N5F2E1L2 + H6N5F2E2L1 ) ) / ( ( 0/3 * (0) + 1/3 * (0) + 2/3 * (0) + 3/3 * ( H6N5F1E1 + H6N5F1E1L1 + H6N5F1L2 + H6N5F1E2 + H6N5F…	not applicable	0.583604	n.a.	0.559109	0.547787	0.567056	0.634661	0.623699	0.558476	0.58939	0.483805	0.4637	0.574398	0.445783	0.555505	0.418938	0.421848	0.470989	0.600383	0.457184	0.535486	0.575957	0.591891	0.589734	0.570203	0.560185	0.588079	0.563897	0.58052	0.504765	0.573919	0.666667	n.a.	n.a.	n.a.	0.333333	0.542519	0.500419	n.a.	n.a.	n.a.	n.a.		n.a.	n.a.	0.333333
A4FGE	Sialylation (α2,6 linked) per galactose within fucosylated tetra-antennary glycans		A4FGE = ( ( 0/4 * ( H3N6F1 + H4N6F1 + H4N6F1L1 + H5N6F1L1 ) + 1/4 * ( H4N6F1E1 + H5N6F1E1L1 + H7N6F1E1L2 + H7N6F2E1L2 + H7N6F1E1L3 + H7N6F2E1L3 + H7N6F3E1L3 ) + 2/4 * ( H7N6F1E2L1 + H7N6F1E2L2 + H7N6F2E2L2 ) + 3/4 * ( H7N6F1E3L1 ) + 4/4 * (0) ) / ( H3N6F1 + H4N6F1 + H4N6E1 + H4N6F1L1 + H4N6F1E1 + H5N6F1L1 + H5N6F1E1L1 + H7N6E1 + H7N6E2 + H7N6E1L2 + H7N6E2L1 + H7N6E3 + H7N6F1E1L2 + H7N6F1E2L1 + H7…	not applicable	0.795757	0.817705	0.22829	0.19212	0.561305	0.427666	0.455892	0.468663	0.40541	0.492227	0.513626	0.705713	0.51168	0.534124	0.613019	0.587121	0.507509	0.480093	0.491075	0.435594	0.384905	0.445646	0.412092	0.494414	0.426712	0.486678	0.489895	0.475716	0.604835	0.437009	n.a.	n.a.	n.a.	n.a.	n.a.	n.a.	n.a.	n.a.	n.a.	n.a.	n.a.		n.a.	n.a.	n.a.
[truncated: 105 more columns]
